# Supplementary material for: Transcriptomic profiling of TK2 deficient human skeletal muscle suggests a role for the p53 signalling pathway and identifies growth and differentiation factor-15 as a potential novel biomarker for mitochondrial myopathies
Source: BMC Genomics. 2014 Feb 1;15:91. doi: 10.1186/1471-2164-15-91 (PMC3937154; doi:10.1186/1471-2164-15-91)
Supplement: Additional file 1 — Complete list of differential genes (FDR < 0.05) in MDS muscle versus control muscle. [file 1471-2164-15-91-S1.txt]

gene symbol	agID	FC	FDR
ATP2A1	A_33_P3342720	-9.1	0
FBP2	A_23_P94472	-8.6	0
MYLK2	A_23_P80008	-7.1	0
ANKRD23	A_33_P3277752	-7.1	0
ACTN3	A_23_P138881	-6.9	0
AQP4	A_33_P3420757	-6.2	5.88E-04
GLUL	A_24_P53976	-6.2	0.0015
SMTNL2	A_24_P555066	-6.1	2.86E-04
LOC121952	A_33_P3214109	-6	0
ARRDC2	A_24_P22976	-5.8	2.86E-04
LOC283737	A_33_P3718699	-5.6	5.88E-04
TRIM63	A_23_P114983	-5.5	0.001888889
SCN1B	A_23_P79015	-5.3	6.67E-04
PLEKHB1	A_33_P3308332	-5.1	5.88E-04
MLF1	A_24_P345679	-4.8	0.001
PYGM	A_23_P405815	-4.8	0.001217391
AKR1B15	A_33_P3380992	-4.7	0.0015
PTPN3	A_23_P403898	-4.6	0.00275
CCDC69	A_24_P97825	-4.6	0.001238095
PFKFB3	A_24_P261259	-4.6	0.01
FHL3	A_23_P114839	-4.6	0.00152
FKBP5	A_24_P38081	-4.6	0.002173913
FRMD3	A_33_P3406072	-4.5	0.001481482
DKFZp451A211	A_33_P3331831	-4.5	0.006472441
PEBP4	A_33_P3627001	-4.5	0.001354839
C15orf27	A_23_P88678	-4.4	0.001354839
GATS	A_23_P327777	-4.4	0.00277193
WISP2	A_23_P102611	-4.4	0.001354839
RELT	A_24_P38951	-4.4	0.001885714
TSPAN8	A_23_P36531	-4.3	0.001575758
CSF3	A_23_P501754	-4.3	0.002044444
TFRC	A_23_P212617	-4.2	0.002813559
KLHL34	A_23_P428887	-4.2	0.001846154
PHTF2	A_24_P175176	-4.1	0.001846154
LDHA	A_23_P47565	-4.1	0.002690909
ANGPTL7	A_23_P114862	-4.1	0.00533913
SYNPO	A_33_P3397655	-4	0.002
MARCO	A_23_P101992	-4	0.002767123
TNMD	A_23_P125588	-4	0.002666667
C11orf53	A_33_P3237260	-4	0.005081081
AKR1B10	A_24_P129341	-4	0.002776119
KRT31	A_23_P107465	-4	0.002738462
C8orf22	A_33_P3223687	-4	0.008260274
MYLK4	A_33_P3252939	-4	0.002
KCNJ12	A_24_P339429	-3.9	0.002767123
IQSEC2	A_33_P3253234	-3.9	0.002794118
PER1	A_23_P89589	-3.9	0.004288889
RPA1	A_33_P3218951	-3.9	0.004361702
FLJ37644	A_24_P497464	-3.9	0.002787879
LRRC3B	A_23_P143857	-3.9	0.002793651
ENST00000381796	A_33_P3347040	-3.9	0.003302326
PFKFB1	A_24_P203106	-3.8	0.002783784
CASQ1	A_23_P173	-3.8	0.004361702
FHOD1	A_23_P37778	-3.8	0.002773333
C20orf166	A_23_P316637	-3.8	0.004247191
COX2	A_23_P402751	-3.7	0.00468
ADAMTS8	A_33_P3308347	-3.7	0.008510067
CA14	A_23_P63379	-3.7	0.004596154
DKFZp779M0652	A_32_P189790	-3.6	0.004329897
HPDL	A_23_P74449	-3.6	0.005150443
PHKG1	A_33_P3416479	-3.6	0.004354167
CACNA1S	A_23_P85765	-3.6	0.004693877
SLC37A4	A_23_P35970	-3.5	0.004666667
HCFC1R1	A_33_P3350207	-3.5	0.005885246
DNAJB5	A_23_P112241	-3.5	0.006641221
ELL2	A_23_P58506	-3.5	0.0181843
PPP1R2	A_24_P174367	-3.5	0.005709402
AGXT2L1	A_23_P257231	-3.5	0.004833333
LRRC20	A_23_P61487	-3.4	0.006992481
GMPR	A_24_P277657	-3.4	0.004627451
ENST00000340779	A_33_P3212375	-3.4	0.005616667
ENST00000506335	A_33_P3379076	-3.4	0.004068182
IMPA2	A_33_P3290403	-3.4	0.004647619
DHRS7C	A_23_P129916	-3.4	0.007475177
PHKA1	A_24_P194503	-3.4	0.005150443
ASB12	A_23_P96395	-3.4	0.006455285
PGPEP1L	A_32_P3534	-3.4	0.004825688
ADCK3	A_23_P85598	-3.4	0.007117647
ZMYND17	A_32_P361185	-3.4	0.005344828
LDB3	A_24_P201367	-3.3	0.008324324
SVIL	A_23_P35349	-3.3	0.007901409
CTNNA3	A_33_P3302191	-3.3	0.009064935
CYTB	A_24_P551842	-3.3	0.009435583
MKNK2	A_24_P929754	-3.3	0.011222798
SLITRK4	A_32_P131640	-3.3	0.013046025
MB	A_33_P3303649	-3.2	0.006496
FNDC1	A_23_P407840	-3.2	0.007117647
PITX1	A_33_P3240328	-3.2	0.006515625
TPPP2	A_23_P117464	-3.2	0.016347826
ATP2A2	A_24_P141786	-3.2	0.011574257
MYH2	A_23_P38271	-3.2	0.006641221
P2RY2	A_23_P24903	-3.2	0.011842593
ENST00000369884	A_33_P3236986	-3.2	0.009401274
AMHR2	A_24_P115990	-3.2	0.007371428
KCNA7	A_23_P164897	-3.2	0.010022727
ATP2B2	A_33_P3400973	-3.2	0.008303449
USP38	A_33_P3378509	-3.2	0.0093375
FHL1	A_33_P3849275	-3.2	0.009733333
SAMD4A	A_33_P3264926	-3.2	0.006666667
MBP	A_33_P3227990	-3.2	0.009733333
FAM166B	A_23_P20578	-3.2	0.009115385
MYO18B	A_23_P68846	-3.2	0.009690477
KLF9	A_23_P415401	-3.2	0.012233184
CHAF1B	A_23_P57306	-3.2	0.010188889
MYBPC2	A_33_P3257182	-3.2	0.008546666
PDLIM3	A_33_P3419383	-3.2	0.011185567
MITF	A_23_P426663	-3.1	0.011842593
FEM1A	A_24_P219920	-3.1	0.009736527
FNDC5	A_23_P420326	-3.1	0.006507936
C1orf21	A_23_P113161	-3.1	0.010691489
NR1D1	A_24_P250227	-3.1	0.011700483
PDE4D	A_33_P3389653	-3.1	0.021236593
ENST00000522388	A_33_P3326667	-3.1	0.010068965
A_33_P3262327	A_33_P3262327	-3.1	0.01
PTP4A1	A_24_P294832	-3.1	0.009291926
MAPKAPK2	A_23_P201483	-3.1	0.010384616
DBNDD2	A_23_P28772	-3.1	0.009848837
OBSCN	A_33_P3404546	-3.1	0.011867925
A_33_P3420347	A_33_P3420347	-3.1	0.01411245
PDLIM5	A_33_P3278664	-3.1	0.011255102
ATP6	A_23_P337726	-3.1	0.014048387
NKAIN1	A_23_P51376	-3.1	0.011036649
RNF157	A_32_P57810	-3	0.010157303
JPH1	A_33_P3364348	-3	0.012241071
LYPD1	A_32_P101031	-3	0.010634408
PPM1J	A_23_P201939	-3	0.011441625
PTGIS	A_24_P48723	-3	0.012403509
USP13	A_23_P40989	-3	0.016434163
CENPB	A_23_P257905	-3	0.010598931
ZBTB16	A_23_P104804	-3	0.016848056
IGFBP6	A_23_P139912	-3	0.011753694
SPEG	A_33_P3383696	-3	0.01220354
C5orf58	A_24_P922631	-3	0.013442623
UBE2D1	A_24_P13032	-3	0.018724833
NEDD4	A_32_P160883	-3	0.013236514
DCAF6	A_23_P160481	-3	0.015105883
BX092453	A_33_P3212919	-3	0.018580858
ADSSL1	A_23_P76823	-3	0.011854545
ABLIM2	A_23_P255672	-3	0.03162881
NCRNA00312	A_23_P166779	-3	0.01716263
SPSB1	A_24_P96961	-2.9	0.03119663
ENO3	A_23_P130149	-2.9	0.012957627
POTEF	A_24_P59220	-2.9	0.01344856
A_33_P3341568	A_33_P3341568	-2.9	0.015547893
TMEM233	A_33_P3441021	-2.9	0.021416929
UBE2B	A_23_P167595	-2.9	0.014916997
ADPRHL1	A_23_P371145	-2.9	0.021063695
NPR3	A_23_P58676	-2.9	0.012634783
KIRREL2	A_33_P3420852	-2.9	0.015561539
OSBPL11	A_23_P6914	-2.9	0.016334545
MAOB	A_23_P85015	-2.9	0.015619772
ND3	A_23_P360209	-2.9	0.020537216
PDLIM2	A_33_P3311371	-2.9	0.013632653
A_33_P3321923	A_33_P3321923	-2.9	0.014296
MAPK12	A_33_P3763846	-2.9	0.013191666
A_24_P126741	A_24_P126741	-2.8	0.049240284
ALDH1L1	A_23_P258887	-2.8	0.011896714
MYOZ1	A_23_P1320	-2.8	0.020807693
LOC440518	A_33_P3220020	-2.8	0.022780487
TNNI3	A_23_P67453	-2.8	0.013446281
TNNI2	A_23_P24784	-2.8	0.016351255
MYL3	A_24_P131646	-2.8	0.026920354
LMO1	A_23_P87310	-2.8	0.008244898
MLXIP	A_23_P9823	-2.8	0.016316546
RBM38	A_23_P17430	-2.8	0.01612734
LMCD1	A_23_P6771	-2.8	0.035848867
HK2	A_32_P175739	-2.8	0.042423077
SERPINA5	A_24_P321766	-2.8	0.015992453
DHCR24	A_23_P379475	-2.8	0.037813727
GAS2L2	A_32_P74579	-2.8	0.016096296
MAP2K3	A_23_P118427	-2.8	0.018257627
GADD45G	A_24_P120934	-2.8	0.016880281
CAMK2G	A_23_P46903	-2.8	0.017180556
SGK1	A_23_P19673	-2.8	0.03774083
MYADML2	A_24_P110331	-2.8	0.012871795
C13orf33	A_23_P99515	-2.8	0.037439615
IER3	A_23_P42257	-2.7	0.016138686
HSPB7	A_23_P103703	-2.7	0.016902098
RIIAD1	A_32_P212471	-2.7	0.015132813
RASA4	A_33_P3342443	-2.7	0.020292208
FBXO40	A_24_P280684	-2.7	0.016186567
LOC389834	A_33_P3247534	-2.7	0.022819877
LRRC38	A_23_P103877	-2.7	0.029794872
KLHL38	A_33_P3288491	-2.7	0.019901961
MYOM3	A_23_P51213	-2.7	0.037567306
RXRG	A_33_P3308764	-2.7	0.033941332
LOC100505719	A_33_P3384835	-2.7	0.017347079
KLHL30	A_33_P3243702	-2.7	0.038204275
TPM1	A_33_P3335966	-2.7	0.015467182
TRIM7	A_24_P277615	-2.7	0.016139194
MYH1	A_23_P49657	-2.7	0.025602374
ST3GAL1	A_23_P31896	-2.7	0.01862914
PRSS23	A_24_P937405	-2.7	0.01893421
IRX5	A_24_P48057	-2.7	0.027593024
P2RY1	A_33_P3342528	-2.6	0.031320333
DUSP26	A_23_P146134	-2.6	0.029702857
AOX1	A_23_P154037	-2.6	0.04919366
PPP1R1A	A_24_P13285	-2.6	0.042439748
BTG2	A_23_P62901	-2.6	0.04584843
C10orf26	A_24_P64362	-2.6	0.04014027
CD38	A_23_P167328	-2.6	0.02270154
CHRNA5	A_23_P88691	-2.6	0.03939675
ORAI1	A_24_P146892	-2.6	0.023879154
PDE4B	A_23_P74278	-2.6	0.043588933
RPRD1A	A_24_P382253	-2.6	0.036615
CRYAA	A_33_P3323559	-2.6	0.033898935
SNTA1	A_24_P322709	-2.6	0.021327045
SFRP4	A_33_P3335177	-2.6	0.033289973
PAQR9	A_32_P196193	-2.6	0.030777466
ENST00000448242	A_33_P3265429	-2.6	0.027861271
TNNI1	A_33_P3362831	-2.6	0.03387166
PRG4	A_33_P3369178	-2.6	0.03646231
SLC8A3	A_24_P167654	-2.6	0.042536084
TMEM52	A_33_P3274319	-2.6	0.03764179
IL32	A_33_P3346826	-2.6	0.028951008
GAPDH	A_23_P13899	-2.6	0.027756521
CMYA5	A_23_P124946	-2.6	0.040386517
CITED4	A_32_P209230	-2.6	0.03325269
CAMK2A	A_24_P380311	-2.6	0.033906493
KIF1B	A_24_P145066	-2.6	0.03561013
GPT	A_33_P3301871	-2.6	0.02206875
NCRNA00247	A_32_P116271	-2.6	0.027088236
SSH1	A_24_P332647	-2.5	0.033283018
ND4	A_23_P315252	-2.5	0.04269371
GSTT2	A_23_P109427	-2.5	0.03281644
WFIKKN2	A_24_P399230	-2.5	0.026952663
TMEM143	A_24_P412976	-2.5	0.035760812
PTP4A2	A_23_P23114	-2.5	0.037640393
MYH7	A_33_P3266964	-2.5	0.042474575
TPM3	A_33_P3223990	-2.5	0.043612
USP47	A_23_P403588	-2.5	0.03755024
MYPN	A_23_P104438	-2.5	0.040657718
CLIC5	A_23_P311895	-2.5	0.033201072
NTF4	A_23_P4899	-2.5	0.035379488
HRASLS	A_23_P57658	-2.5	0.035056703
KIAA0930	A_23_P315589	-2.5	0.024203593
A_33_P3239184	A_33_P3239184	-2.5	0.03760396
ENST00000445938	A_33_P3295009	-2.5	0.033921875
AGMAT	A_23_P103720	-2.5	0.037664235
HPN	A_23_P406782	-2.5	0.04321616
C6orf106	A_24_P320526	-2.5	0.031505555
SMPDL3A	A_23_P72117	-2.5	0.04177193
ACTN2	A_33_P3212167	-2.5	0.042436976
AKAP7	A_23_P259594	-2.5	0.033633508
KIF1C	A_33_P3230709	-2.5	0.03499229
PHF21B	A_33_P3280666	-2.5	0.0424383
PGAM2	A_33_P3268313	-2.5	0.03375457
ITGA10	A_33_P3263432	-2.5	0.041002207
GSTM4	A_23_P217917	-2.5	0.033302452
SYNM	A_24_P104407	-2.5	0.042152837
PGM2L1	A_33_P3363260	-2.5	0.042678937
MYBPC1	A_23_P128362	-2.5	0.04667647
TYRP1	A_23_P94403	-2.5	0.042584363
HK1	A_23_P217958	-2.5	0.032797813
CTH	A_23_P126103	-2.5	0.045717515
NRIP1	A_23_P211007	-2.5	0.04894425
NRAP	A_23_P402765	-2.5	0.04602214
OLIG1	A_23_P154849	-2.5	0.034238342
PGM1	A_23_P52031	-2.5	0.037662532
APCDD1	A_23_P337262	-2.5	0.042513683
MYOZ3	A_32_P88415	-2.4	0.01872
SLC7A2	A_33_P3316539	-2.4	0.03365879
GSTT2B	A_33_P3289045	-2.4	0.038597647
FOXO4	A_24_P379165	-2.4	0.037560858
HSPB6	A_24_P308029	-2.4	0.0409163
A_33_P3283167	A_33_P3283167	-2.4	0.037592232
LOC91948	A_33_P3383524	-2.4	0.045819547
A_33_P3302390	A_33_P3302390	-2.4	0.042340517
C18orf1	A_24_P130363	-2.4	0.038285714
GSTM2	A_23_P397208	-2.4	0.04250924
ASB4	A_33_P3568387	-2.4	0.037692685
TMOD1	A_23_P112289	-2.4	0.046184164
ENST00000340074	A_33_P3258013	-2.4	0.042467907
MYO18A	A_33_P3238157	-2.4	0.043173388
A_33_P3368636	A_33_P3368636	-2.4	0.04096
ALDOA	A_23_P88963	-2.4	0.040163264
ND1	A_24_P182122	-2.4	0.04482576
PDE4A	A_24_P322474	-2.4	0.04270061
FLJ37786	A_33_P3249893	-2.4	0.040651787
TNNT3	A_33_P3382229	-2.4	0.031268157
BDH1	A_33_P3252359	-2.4	0.037201993
UAP1	A_23_P160460	-2.4	0.044512335
C10orf71	A_33_P3358143	-2.4	0.04083742
CHDH	A_23_P69293	-2.4	0.043080322
TLE2	A_23_P153676	-2.4	0.043765165
ZDHHC7	A_23_P129389	-2.4	0.04045045
LOC100128498	A_33_P3394694	-2.4	0.04313883
ENST00000391405	A_33_P3254510	-2.4	0.04213913
SLC38A3	A_23_P155487	-2.4	0.043819606
WWP1	A_23_P146990	-2.4	0.04370866
UBE2QL1	A_24_P479551	-2.4	0.04256785
DVL1	A_23_P347432	-2.4	0.03879254
C7orf53	A_24_P380679	-2.4	0.016842104
ENST00000395807	A_33_P3230528	-2.3	0.04251899
ABTB2	A_23_P356616	-2.3	0.04585393
SLC25A12	A_23_P142714	-2.3	0.04597383
ASB2	A_23_P205370	-2.3	0.03940553
C10orf92	A_33_P3341648	-2.3	0.04172429
CUEDC1	A_24_P287974	-2.3	0.04363889
ZCCHC24	A_23_P335452	-2.3	0.04403083
INHBA	A_23_P122924	-2.3	0.043105263
RPH3AL	A_23_P94819	-2.3	0.048992857
EIF4G1	A_23_P218892	-2.3	0.044202678
ALKBH5	A_23_P153050	-2.3	0.043965384
DAAM2	A_32_P52785	-2.3	0.043992262
LOC100127888	A_33_P3381235	-2.3	0.04582963
GDE1	A_23_P54758	-2.3	0.045910947
PRKCA	A_24_P916496	-2.3	0.045988847
ATP1A2	A_33_P3359771	-2.3	0.044126436
ZNF358	A_24_P19175	-2.3	0.042536084
FMOD	A_23_P114883	-2.3	0.042496815
DUPD1	A_33_P3230841	-2.3	0.0427551
PPP1CB	A_24_P396720	-2.3	0.047690347
TWF2	A_23_P121265	-2.3	0.043755423
SLC47A1	A_24_P142503	-2.3	0.042183008
PINK1	A_23_P23194	-2.3	0.049865287
FOS	A_23_P106194	-2.3	0.007352518
ATP1B1	A_23_P62932	-2.3	0.04900174
KCNJ11	A_23_P1973	-2.3	0.047478102
ACTA2	A_23_P150053	-2.3	0.048998218
IL17D	A_23_P345692	-2.3	0.044073645
LOC100132831	A_32_P41496	-2.3	0.049094137
MYLPF	A_23_P60742	-2.3	0.039668966
NOV	A_23_P82929	-2.3	0.023563636
LOC728431	A_32_P128391	-2.3	0.049670137
SYNGR1	A_23_P211522	-2.3	0.048086487
RABEP1	A_24_P945147	-2.3	0.04826571
EIF1AY	A_23_P148629	-2.2	0.042507276
GPD1	A_23_P204736	-2.2	0.04713711
CRLF1	A_33_P3252286	-2.2	0.03859485
LOC439949	A_32_P232559	-2.2	0.04713711
CACNA2D3	A_33_P3373259	-2.2	0.044142034
AGL	A_23_P200298	-2.1	0.04718532
RPS4Y1	A_23_P259314	-2.1	0.01450996
RPS4Y2	A_23_P324384	-1.9	0.027568514
WDR62	A_33_P3254606	-1.8	0.048938055
GDF15	A_23_P16523	187.9	0
MYH8	A_33_P3262729	118.7	0
TRIB3	A_23_P210690	47.1	0
MYH3	A_23_P26865	23.9	0
SNAR-A3	A_33_P3587376	23.1	0
TNNT2	A_23_P34700	21.4	0
DEFB1	A_23_P71480	16.6	0
TMEM63C	A_33_P3406661	16.2	0
KLHDC7B	A_24_P117410	15.5	0
DMBT1	A_23_P86599	11.3	0
COL19A1	A_23_P375922	11.1	0
FGF21	A_23_P101564	10.8	0
RAB33A	A_23_P147025	9.3	0
DIRAS1	A_23_P386942	8.7	0
ASNS	A_23_P145694	7.9	7.69E-05
LAMP3	A_23_P29773	7.5	7.69E-05
CHRNA1	A_23_P90888	7.4	0
FRMD7	A_32_P336776	7.2	0.029894546
C4B	A_23_P42282	7	1.33E-04
SNORD3B-1	A_33_P3252333	6.8	4.35E-04
NNAT	A_33_P3212575	6.6	4.00E-04
BEX2	A_33_P3245178	6.6	3.13E-04
ARL4C	A_33_P3323722	6.6	3.13E-04
FDXR	A_23_P38154	6.6	3.13E-04
PRUNE2	A_23_P406025	6.4	4.35E-04
SNORD15A	A_33_P3578325	6.3	4.26E-04
SNORA28	A_33_P3709317	6.3	5.71E-04
ATF5	A_23_P119337	6.3	4.00E-04
BCAS1	A_33_P3330911	6.2	4.00E-04
HMGCS2	A_23_P103588	6.2	4.00E-04
PTPRF	A_24_P385313	6.1	4.00E-04
LGALS7	A_24_P238250	6.1	4.35E-04
G0S2	A_23_P74609	6.1	4.00E-04
MYBPH	A_23_P148737	6	5.57E-04
HBA2	A_23_P26457	5.9	5.97E-04
SHD	A_23_P142255	5.9	4.23E-04
FANCE	A_23_P42335	5.9	3.72E-04
XIST	A_33_P3341686	5.8	0.002353591
HBD	A_24_P75190	5.8	5.97E-04
ENST00000392423	A_33_P3329433	5.7	4.23E-04
ITPKA	A_23_P65918	5.6	5.98E-04
C3	A_23_P101407	5.6	5.97E-04
LMF1	A_33_P3883985	5.6	4.23E-04
SNORA74A	A_33_P3327519	5.6	5.83E-04
DCLK1	A_33_P3302777	5.5	4.23E-04
HBB	A_23_P203558	5.5	6.00E-04
IL17B	A_23_P167479	5.3	5.97E-04
SOX11	A_24_P302584	5.3	5.94E-04
ENST00000390237	A_33_P3226154	5.2	5.83E-04
SNORD17	A_33_P3263379	5.2	5.81E-04
PRODH	A_33_P3338341	5.2	9.02E-04
LOC285141	A_32_P197340	4.9	0.00157047
PNMAL1	A_24_P296808	4.8	6.97E-04
CD36	A_23_P111583	4.7	7.61E-04
ASS1	A_33_P3234580	4.7	0.001213115
ENST00000390323	A_33_P3395675	4.6	7.61E-04
CLGN	A_23_P18684	4.6	9.82E-04
CES1	A_33_P3241269	4.6	0.001440559
FST	A_23_P110531	4.5	0.001220339
BTNL9	A_33_P3312466	4.4	0.001128205
ENST00000390547	A_33_P3351180	4.4	0.001386861
SLC26A9	A_23_P201248	4.4	0.001203125
MDFI	A_33_P3246418	4.4	0.001649351
C21orf96	A_24_P65941	4.4	0.001220339
OGFR	A_33_P3254801	4.4	0.03143672
SDSL	A_33_P3227472	4.4	0.001448276
FABP5	A_23_P59877	4.4	0.001213115
PSAT1	A_23_P259692	4.4	0.001213115
RNU105A	A_33_P3355407	4.3	0.001540541
GSG1	A_33_P3405285	4.3	0.001318519
RN7SK	A_33_P3382595	4.3	0.001793548
AK092835	A_33_P3305117	4.2	0.001444444
PYCR1	A_23_P130194	4.2	0.00178344
TMEM136	A_23_P329890	4.2	0.001382353
MYL4	A_24_P151032	4.2	0.001209302
LGALS2	A_23_P120902	4.2	0.002121212
MOCOS	A_23_P67042	4.2	0.00178481
PNMA5	A_23_P352950	4.2	0.001455782
SCARNA17	A_32_P37592	4.1	0.001371429
GP1BB	A_33_P3265030	4.1	0.002383721
ENST00000390551	A_33_P3263319	4.1	0.0016
MGC16121	A_33_P3402329	4.1	0.001618421
ANKRD36BP2	A_24_P341089	4.1	0.001386861
EFCAB7	A_32_P137266	4.1	0.00141844
PNMA6C	A_33_P3233436	4.1	0.001448276
TMEM8C	A_33_P3277611	4	0.001618421
ATP1B4	A_24_P91832	4	0.002375
CIDEC	A_33_P3240767	3.9	0.003821596
CD52	A_23_P85800	3.9	0.001938272
CPLX1	A_24_P51909	3.9	0.002317647
FABP4	A_23_P8820	3.9	0.003116751
PGM5P2	A_33_P3404097	3.9	0.001793548
IGLL5	A_33_P3379039	3.9	0.001938272
METTL21A	A_23_P156809	3.9	0.002375
A_33_P3325336	A_33_P3325336	3.9	0.002321429
LOC100170939	A_24_P710730	3.8	0.002321429
P2RX1	A_23_P372848	3.8	0.003925926
PRKAR2B	A_33_P3304983	3.8	0.003821596
TPTE2P2	A_33_P3268900	3.8	0.002121212
MEG3	A_33_P3255434	3.8	0.003333333
ARHGAP4	A_33_P3237927	3.8	0.002355556
MYL5	A_23_P258018	3.8	0.00321608
EEF1A1	A_32_P44316	3.8	0.002404372
ENST00000543865	A_33_P3802146	3.7	0.002362573
CDKN1A	A_24_P89457	3.7	0.003718447
APOE	A_33_P3223592	3.7	0.004872247
IFI44L	A_23_P45871	3.7	0.003141414
SNORA73A	A_33_P3316505	3.7	0.003718447
PTGDS	A_33_P3298159	3.7	0.005058824
JAM2	A_33_P3226212	3.7	0.003103093
TUBB6	A_23_P254271	3.6	0.00406422
DLK1	A_24_P236251	3.6	0.003935484
SRGAP2P2	A_33_P3372705	3.6	0.00321608
HIST1H4E	A_23_P415411	3.6	0.003718447
PLCE1	A_23_P35617	3.5	0.004504505
DUSP4	A_23_P134935	3.5	0.003722488
UNC5B	A_23_P52336	3.5	0.005218107
RBP7	A_24_P165423	3.5	0.006478765
TP53I3	A_33_P3392077	3.5	0.005254098
REXO1L1	A_33_P3236267	3.5	0.003722488
DDB2	A_23_P52610	3.5	0.005414634
ABCA9	A_33_P3292179	3.5	0.004118722
SPP1	A_23_P7313	3.4	0.009817568
SHMT2	A_23_P169629	3.4	0.004948718
CBS	A_23_P166306	3.4	0.00603937
A_24_P126691	A_24_P126691	3.4	0.004217194
SOX8	A_23_P66137	3.4	0.005475807
AQP7P1	A_33_P3245290	3.4	0.007677656
SLC7A11	A_33_P3242623	3.4	0.005920319
BBC3	A_23_P382775	3.4	0.004848485
AK021797	A_33_P3645805	3.4	0.00456
DQ786257	A_33_P3275255	3.4	0.004571429
TKTL1	A_23_P259901	3.4	0.004493273
FOLR1	A_23_P53176	3.4	0.005058333
IGF2	A_23_P150609	3.3	0.008072993
BID	A_24_P187948	3.3	0.005630522
EDA2R	A_33_P3413468	3.3	0.005338776
PLK1S1	A_23_P154740	3.3	0.010614379
STMN1	A_33_P3317523	3.3	0.00507113
ALAS2	A_32_P385587	3.3	0.006730038
A_24_P152983	A_24_P152983	3.3	0.007350553
A_24_P178444	A_24_P178444	3.3	0.007056604
FLJ46120	A_33_P3860715	3.3	0.00735316
NCAM1	A_33_P3363799	3.2	0.006289063
NHLH2	A_33_P3231252	3.2	0.009180555
ENST00000445310	A_33_P3224495	3.2	0.007105263
MYL10	A_23_P393015	3.2	0.008565217
VWCE	A_23_P52986	3.2	0.009654237
HLA-DPA1	A_23_P30913	3.2	0.006569231
GABRE	A_23_P159775	3.2	0.010831746
IFI44	A_23_P23074	3.2	0.006704981
CDH1	A_23_P206359	3.2	0.010629509
HIST2H3A	A_33_P3257678	3.2	0.007419118
CCDC8	A_23_P164958	3.2	0.009007042
ANKRD36B	A_33_P3415744	3.2	0.00670229
SCD	A_32_P163858	3.1	0.010993671
SLC25A5	A_23_P137057	3.1	0.010614379
RMRP	A_33_P3401284	3.1	0.00885
FLJ11292	A_33_P3567967	3.1	0.009184669
GNAZ	A_23_P416581	3.1	0.009445205
NEU4	A_23_P218626	3.1	0.014107648
ENST00000406053	A_33_P3349474	3.1	0.00887234
LRRC17	A_23_P253958	3.1	0.0116375
ADH1A	A_24_P291658	3.1	0.017810257
GPC3	A_33_P3230264	3.1	0.009460751
GUSBP1	A_24_P84822	3.1	0.008654676
FZD10	A_23_P203972	3.1	0.013723343
DYNLL1	A_23_P65031	3.1	0.010126667
ENST00000390549	A_33_P3424591	3.1	0.010342105
LOC400931	A_33_P3328360	3.1	0.010785943
AMICA1	A_24_P192914	3	0.0094
SCARNA5	A_33_P3363082	3	0.010264026
SNORA81	A_33_P3227217	3	0.010623377
ODF2L	A_33_P3244998	3	0.009180555
FLJ42200	A_33_P3559138	3	0.011167193
LOC400987	A_23_P210131	3	0.008954064
RTN4R	A_23_P132175	3	0.00920979
A_33_P3382105	A_33_P3382105	3	0.011373041
A_33_P3280502	A_33_P3280502	3	0.010794872
KCNE1L	A_23_P256641	3	0.014268908
NCRNA00321	A_23_P14649	3	0.012166154
RIN1	A_33_P3266010	3	0.015908603
BC014063	A_33_P3724750	3	0.012602409
A_33_P3225983	A_33_P3225983	3	0.009470791
HLA-DMB	A_32_P351968	2.9	0.013635838
BAI2	A_33_P3269218	2.9	0.017667532
LOC100133050	A_32_P39003	2.9	0.012474164
XRCC3	A_33_P3363515	2.9	0.013669565
WDR34	A_23_P20823	2.9	0.012184049
LEF1	A_24_P20630	2.9	0.014339833
ANKRD36	A_33_P3215788	2.9	0.012330275
PNPLA3	A_23_P17914	2.9	0.011283019
NUPR1	A_24_P270728	2.9	0.017168421
LARP6	A_33_P3237977	2.9	0.015349862
RBP4	A_23_P75283	2.9	0.042881597
HLA-DPB1	A_23_P258769	2.9	0.014286517
DA666023	A_33_P3228252	2.9	0.015058172
TYMS	A_23_P50096	2.9	0.02336564
ENST00000367690	A_33_P3325558	2.9	0.01396
HLA-DQA1	A_33_P3293049	2.9	0.021142201
ADRBK2	A_33_P3220919	2.9	0.017161803
GZMH	A_23_P128993	2.9	0.012762763
NNMT	A_23_P127584	2.9	0.002383721
HIST1H2AE	A_23_P59045	2.9	0.012931343
TRO	A_23_P217228	2.9	0.015539726
S77011	A_33_P3422298	2.9	0.012796408
DDX17	A_23_P218784	2.9	0.017187335
ENST00000392214	A_33_P3372526	2.9	0.017149607
CRYBB2P1	A_33_P3358158	2.9	0.017810741
LOC100507177	A_32_P52153	2.8	0.024543896
PHGDH	A_23_P85783	2.8	0.018901678
SRGAP2	A_23_P200829	2.8	0.013396449
ENST00000481768	A_24_P168574	2.8	0.013558139
ENST00000374414	A_33_P3293381	2.8	0.012967359
LTK	A_33_P3371663	2.8	0.018321607
ZGLP1	A_33_P3417452	2.8	0.01340413
DLL1	A_23_P167920	2.8	0.012940477
TRIM45	A_33_P3234197	2.8	0.029474264
HIST1H4K	A_33_P3299865	2.8	0.018633664
DACT1	A_23_P65518	2.8	0.023345055
A_33_P3241596	A_33_P3241596	2.8	0.018395
CCL5	A_23_P152838	2.8	0.014296089
ENST00000442860	A_33_P3422289	2.8	0.0139375
AMZ1	A_33_P3380837	2.8	0.018933985
HYMAI	A_33_P3308481	2.8	0.01836962
FGF9	A_33_P3348714	2.8	0.021167817
SPATA18	A_23_P407112	2.8	0.025546012
CMTM7	A_23_P256413	2.8	0.018689655
PREPL	A_33_P3681213	2.8	0.013753582
KLF17	A_33_P3374952	2.8	0.018681591
MYBPHL	A_33_P3358750	2.8	0.0187715
HLA-DQA2	A_24_P852756	2.8	0.01836962
SLC12A7	A_33_P3357530	2.8	0.01595122
LIPE	A_33_P3294986	2.8	0.038136434
RYR3	A_33_P3800734	2.8	0.02537295
ARHGAP36	A_23_P72968	2.8	0.0376964
MALAT1	A_24_P873659	2.7	0.018866029
MYLK	A_24_P319923	2.7	0.018864078
AHSA2	A_23_P372467	2.7	0.018892683
COX6A1	A_32_P168247	2.7	0.018887255
PF4	A_24_P79403	2.7	0.017819121
SCARNA9	A_33_P3290443	2.7	0.018875912
MX1	A_23_P17663	2.7	0.022504505
RABEP2	A_33_P3239152	2.7	0.017310705
KIAA1841	A_33_P3306153	2.7	0.019962085
MTMR9LP	A_24_P160413	2.7	0.020406542
EXOC3L4	A_33_P3360972	2.7	0.023382932
PCK2	A_23_P128817	2.7	0.024652543
NLRC4	A_23_P119835	2.7	0.023084445
ENST00000342409	A_23_P22352	2.7	0.022557303
ENST00000509709	A_33_P3236030	2.7	0.01909308
FLCN	A_23_P414308	2.7	0.029515596
AKAP9	A_33_P3380211	2.7	0.03398976
HMGN1	A_24_P409857	2.7	0.01889104
BST2	A_33_P3220911	2.7	0.025353909
FGGY	A_32_P209094	2.7	0.022608502
HIST1H4B	A_24_P166407	2.7	0.025134021
CXCR4	A_23_P102000	2.7	0.018655086
HBG1	A_33_P3329078	2.7	0.025774194
RPPH1	A_33_P3389394	2.6	0.023311403
C7	A_23_P213857	2.6	0.019685714
ENST00000366288	A_23_P117971	2.6	0.024842767
PAQR6	A_23_P97283	2.6	0.02318847
OBFC2A	A_24_P229531	2.6	0.020859122
RUNX1	A_24_P96403	2.6	0.020430913
MDK	A_23_P116235	2.6	0.0323351
CPT1A	A_23_P104563	2.6	0.020241134
CKB	A_23_P25674	2.6	0.024400862
MYCL1	A_33_P3306068	2.6	0.02574089
HLA-DPB2	A_24_P288836	2.6	0.026513834
ACP5	A_23_P142075	2.6	0.03038698
JMJD7-PLA2G4B	A_23_P403424	2.6	0.02264588
INPP4B	A_33_P3214625	2.6	0.032261483
BMP8B	A_33_P3365878	2.6	0.026192384
CEBPA	A_24_P224727	2.6	0.031156193
AIFM2	A_32_P75094	2.6	0.024653928
DPYSL4	A_23_P331049	2.6	0.020564102
HIST1H3B	A_23_P93258	2.6	0.023311546
GSDMB	A_33_P3221999	2.6	0.025715448
ENST00000458667	A_33_P3760125	2.6	0.029882783
A_33_P3276062	A_33_P3276062	2.6	0.023353713
SLC22A15	A_23_P388900	2.6	0.02665748
GFPT1	A_33_P3243153	2.6	0.034175083
SRSF6	A_33_P3238455	2.6	0.026571428
PPBP	A_23_P121596	2.6	0.024855949
TNFSF10	A_33_P3226810	2.6	0.02515528
OXER1	A_33_P3222203	2.6	0.024744187
PERP	A_23_P214950	2.6	0.036487013
LOC100132247	A_33_P3212823	2.6	0.029050658
ERBB3	A_23_P349416	2.6	0.0367488
WTIP	A_33_P3381948	2.6	0.024842767
RPS27L	A_23_P14734	2.6	0.027128907
TMEM229B	A_33_P3355014	2.6	0.03404452
ARHGAP28	A_24_P579356	2.6	0.029239701
GTPBP2	A_23_P379026	2.6	0.029272728
PAAF1	A_33_P3265075	2.6	0.026595661
ENST00000399306	A_33_P3322430	2.6	0.02991606
LOC100131564	A_24_P481375	2.5	0.027341085
ENST00000344859	A_24_P366777	2.5	0.026854903
A_33_P3327986	A_33_P3327986	2.5	0.030373188
TNFRSF25	A_23_P126844	2.5	0.028767485
FMO2	A_33_P3275702	2.5	0.02537577
LOC91316	A_24_P181998	2.5	0.02457265
HLA-B	A_33_P3379947	2.5	0.028380953
SLC30A2	A_24_P156748	2.5	0.031107914
TFF3	A_23_P393099	2.5	0.03397619
ENST00000165086	A_33_P3336514	2.5	0.027977012
C20orf26	A_32_P4262	2.5	0.032825176
SULT1A2	A_23_P106773	2.5	0.029949183
NBPF15	A_33_P3372788	2.5	0.026884086
ENST00000442680	A_33_P3273885	2.5	0.03704473
PI16	A_33_P3215640	2.5	0.039024025
TNFRSF10B	A_24_P218265	2.5	0.032109734
HIST1H4L	A_23_P70480	2.5	0.028221374
IFI6	A_23_P201459	2.5	0.035921823
LOC284581	A_33_P3503937	2.5	0.03396252
TCTEX1D2	A_23_P21162	2.5	0.027237354
USP54	A_23_P355536	2.5	0.03462914
ENST00000340449	A_33_P3410279	2.5	0.0335095
BAIAP2L2	A_23_P379034	2.5	0.028745247
MAL	A_23_P17134	2.5	0.029441774
ENST00000414925	A_33_P3321781	2.5	0.029226765
HIST1H4H	A_23_P323685	2.5	0.029948812
KCNAB2	A_24_P151	2.5	0.032970436
NPNT	A_23_P253896	2.5	0.03905183
LOC100190986	A_24_P693321	2.5	0.032510564
HCST	A_23_P39386	2.5	0.03430588
ISG15	A_23_P819	2.5	0.042868946
XAF1	A_24_P557479	2.5	0.028781133
CD24	A_33_P3369844	2.5	0.032851137
SCARNA16	A_33_P3286621	2.5	0.034195945
COL21A1	A_23_P31124	2.4	0.040614706
ENST00000397798	A_33_P3265956	2.4	0.038998477
ENST00000532936	A_24_P358084	2.4	0.029214954
LOC339192	A_33_P3414880	2.4	0.04066863
ADCY4	A_23_P381261	2.4	0.0386319
LOC400499	A_33_P3266165	2.4	0.032837696
PPM1E	A_32_P73796	2.4	0.034307178
NOSTRIN	A_23_P79360	2.4	0.037411764
TNFSF13B	A_23_P14174	2.4	0.032585964
GBP2	A_23_P85693	2.4	0.03744164
ODF3B	A_33_P3417695	2.4	0.03399661
LOC158863	A_33_P3576797	2.4	0.038913768
LPAR6	A_23_P2705	2.4	0.028964218
RSAD2	A_24_P28722	2.4	0.047874346
LOC653075	A_32_P76853	2.4	0.034345057
ENST00000485159	A_33_P3302676	2.4	0.037640624
SUV420H2	A_33_P3359473	2.4	0.03398971
LY6D	A_33_P3268622	2.4	0.042641725
PYGL	A_23_P48676	2.4	0.0350281
ABLIM3	A_23_P256205	2.4	0.037490506
CCL14	A_23_P218369	2.4	0.04525683
GZMA	A_33_P3376821	2.4	0.034345057
FLJ46906	A_33_P3340490	2.4	0.0433007
ENST00000370677	A_33_P3384442	2.4	0.03402377
PLEKHA2	A_33_P3339860	2.4	0.037238855
CXCL12	A_33_P3712341	2.4	0.043336134
WSB1	A_23_P4353	2.4	0.042442195
ILDR1	A_23_P109907	2.4	0.0373873
HLA-DRB4	A_24_P370472	2.4	0.0416
UTRN	A_33_P3234859	2.4	0.03403761
SMG1	A_23_P26358	2.4	0.03644084
IRF7	A_24_P378019	2.4	0.03502463
ATG16L2	A_23_P36305	2.4	0.033518072
ENST00000338548	A_33_P3335624	2.4	0.041459303
NOTCH3	A_33_P3313055	2.4	0.047850195
SUZ12P	A_33_P3332690	2.4	0.039055638
NCRNA00275	A_24_P161463	2.4	0.037516482
ENST00000485560	A_33_P3219720	2.4	0.040353984
AAK1	A_33_P3210585	2.4	0.047692515
CNN2	A_24_P142743	2.4	0.040744867
MME	A_33_P3290707	2.4	0.04256
SLC4A3	A_23_P39647	2.4	0.03676923
FPR3	A_33_P3247042	2.4	0.04643876
FAM195B	A_24_P237878	2.4	0.035725936
IGLL1	A_24_P239076	2.4	0.036536347
SLC25A34	A_33_P3227904	2.4	0.045172602
A_33_P3311917	A_33_P3311917	2.4	0.045291383
TNFRSF14	A_23_P126908	2.4	0.038219135
NKTR	A_23_P212002	2.4	0.034983497
ANGPTL4	A_33_P3295358	2.4	0.0178509
ENST00000440451	A_33_P3333232	2.4	0.03809006
MAMDC4	A_23_P71790	2.4	0.041033674
MSTO2P	A_33_P3351934	2.4	0.04265616
ARSA	A_33_P3229725	2.4	0.041312955
S100A2	A_33_P3376249	2.4	0.043385256
ZNF254	A_32_P144908	2.4	0.042648494
RNU1-5	A_33_P3267263	2.3	0.037180223
HIST1H3D	A_24_P217834	2.3	0.038249616
ENST00000407622	A_33_P3341722	2.3	0.04296454
CLCN5	A_33_P3415092	2.3	0.0366248
NT5C2	A_33_P3255354	2.3	0.042905234
AK054980	A_33_P3451157	2.3	0.04298151
GIMAP1	A_23_P427023	2.3	0.041011695
ZNF714	A_24_P19268	2.3	0.04338827
CD2	A_23_P161076	2.3	0.038210202
ARL17A	A_23_P371885	2.3	0.047771882
CCDC39	A_32_P404549	2.3	0.04562721
CKS2	A_23_P71727	2.3	0.04776222
LOC731275	A_33_P3229380	2.3	0.047842667
MICAL1	A_24_P283341	2.3	0.044085518
ENOSF1	A_33_P3261902	2.3	0.041573294
NCRNA00201	A_33_P3380161	2.3	0.044700548
IFIT2	A_23_P24004	2.3	0.04788327
ARG2	A_23_P128728	2.3	0.034182124
SLC38A1	A_24_P261734	2.3	0.02038967
IL4I1	A_33_P3405424	2.3	0.045163237
C5orf33	A_33_P3233649	2.3	0.039531156
AK128779	A_33_P3283201	2.3	0.04786649
JUB	A_23_P54055	2.3	0.043015514
DLEU2L	A_33_P3286218	2.3	0.042591956
ZNF727	A_32_P46191	2.3	0.045683924
ILVBL	A_23_P165148	2.3	0.047773086
ENST00000466254	A_33_P3260654	2.3	0.042677235
RNPC3	A_33_P3339066	2.3	0.047860343
AK027667	A_24_P178631	2.3	0.04883655
CHAC1	A_33_P3376971	2.3	0.007037879
NPIP	A_33_P3336484	2.3	0.04783158
LOC729668	A_33_P3326733	2.3	0.047858268
TBC1D10C	A_33_P3328559	2.3	0.039012156
AK127888	A_33_P3383891	2.3	0.04266378
ADAP2	A_23_P49816	2.3	0.045645293
PMS1	A_33_P3250463	2.3	0.043047752
JAK3	A_24_P59667	2.3	0.034573797
HIST1H4A	A_33_P3344229	2.3	0.047909092
TAS2R30	A_33_P3294951	2.3	0.048994858
FRZB	A_23_P363778	2.2	0.032867596
TUBE1	A_33_P3240538	2.2	0.047778357
ENST00000448494	A_33_P3884179	2.2	0.047768228
XRCC4	A_23_P122174	2.2	0.047635876
SYNE2	A_24_P68311	2.2	0.04909371
A_33_P3364498	A_33_P3364498	2.2	0.04793447
GADD45A	A_23_P23221	2.2	0.004936709
ANKRD1	A_23_P161218	2.1	0.013448681
PVALB	A_23_P17844	2.1	0.016096516
COL1A1	A_33_P3304668	2.1	0.045915987
RNU2-2	A_33_P3279708	2	0.034991764
