# Supplementary material for: Transcriptomic profiling of TK2 deficient human skeletal muscle suggests a role for the p53 signalling pathway and identifies growth and differentiation factor-15 as a potential novel biomarker for mitochondrial myopathies
Source: BMC Genomics. 2014 Feb 1;15:91. doi: 10.1186/1471-2164-15-91 (PMC3937154; doi:10.1186/1471-2164-15-91)
Supplement: Additional file 2 — GO_BP terms significantly enriched (%FDR < 20) in MDS muscle versus control muscle. [file 1471-2164-15-91-S2.xls]

## Sheet: Hoja1
GO Term	GO category	Count	%FDR
Downregulated
GO:0006006~glucose metabolic process	Carbohydrate/suagr metabolism	22	9.19487e-11
GO:0006936~muscle contraction	Sarcomeric muscle system	22	9.19487e-11
GO:0006941~striated muscle contraction	Sarcomeric muscle system	14	4.08895e-10
GO:0003012~muscle system process	Sarcomeric muscle system	22	6.05271e-10
GO:0019318~hexose metabolic process	Carbohydrate/sugar metabolism	23	9.83147e-10
GO:0005996~monosaccharide metabolic process	Carbohydrate/sugar metabolism	24	2.42841e-09
GO:0006091~generation of precursor metabolites and energy	Carbohydrate/sugar metabolism	23	1.34274e-05
GO:0044057~regulation of system process	Sarcomeric muscle system	22	5.38132e-05
GO:0007517~muscle organ development	Sarcomeric muscle system	18	0.000101222
GO:0015980~energy derivation by oxidation of organic compounds	Respiratory chain/oxidative phosphorylation	14	0.00103994
GO:0006096~glycolysis	Carbohydrate/sugar metabolism	9	0.00129758
GO:0044275~cellular carbohydrate catabolic process	Carbohydrate/sugar metabolism	11	0.00188208
GO:0006937~regulation of muscle contraction	Sarcomeric muscle system	10	0.00390925
GO:0014706~striated muscle tissue development	Sarcomeric muscle system	12	0.00613269
GO:0006007~glucose catabolic process	Carbohydrate/sugar metabolism	9	0.00678328
GO:0060537~muscle tissue development	Sarcomeric muscle system	12	0.00990498
GO:0046164~alcohol catabolic process	Carbohydrate/sugar metabolism	10	0.0105579
GO:0016052~carbohydrate catabolic process	Carbohydrate/sugar metabolism	11	0.0182606
GO:0019320~hexose catabolic process	Carbohydrate/sugar metabolism	9	0.0253811
GO:0034637~cellular carbohydrate biosynthetic process	Carbohydrate/sugar metabolism	9	0.0253811
GO:0005977~glycogen metabolic process	Carbohydrate/sugar metabolism	7	0.0312521
GO:0046365~monosaccharide catabolic process	Carbohydrate/sugar metabolism	9	0.0314069
GO:0044042~glucan metabolic process	Carbohydrate/sugar metabolism	7	0.0369962
GO:0006073~cellular glucan metabolic process	Carbohydrate/sugar metabolism	7	0.0369962
GO:0006942~regulation of striated muscle contraction	Sarcomeric muscle system	6	0.0377488
GO:0046364~monosaccharide biosynthetic process	Carbohydrate/sugar metabolism	7	0.0435606
GO:0008016~regulation of heart contraction	Sarcomeric muscle system	9	0.0571324
GO:0006796~phosphate metabolic process	Phosphate metabolic Process	34	0.0723499
GO:0006793~phosphorus metabolic process	Phosphate metabolic Process	34	0.0723499
GO:0006094~gluconeogenesis	Carbohydrate/sugar metabolism	6	0.073178
GO:0006090~pyruvate metabolic process	Carbohydrate/sugar metabolism	7	0.0918328
GO:0006112~energy reserve metabolic process	Respiratory chain/oxidative phosphorylation	7	0.105282
GO:0046165~alcohol biosynthetic process	Carbohydrate/sugar metabolism	7	0.120258
GO:0007519~skeletal muscle tissue development	Sarcomeric muscle system	8	0.155815
GO:0060538~skeletal muscle organ development	Sarcomeric muscle system	8	0.155815
GO:0019319~hexose biosynthetic process	Carbohydrate/sugar metabolism	6	0.216012
GO:0044264~cellular polysaccharide metabolic process	Carbohydrate/sugar metabolism	7	0.34593
GO:0060048~cardiac muscle contraction	Sarcomeric muscle system	5	0.359328
GO:0016051~carbohydrate biosynthetic process	Carbohydrate/sugar metabolism	9	0.582108
GO:0060047~heart contraction	Sarcomeric muscle system	5	0.778537
GO:0003015~heart process	Sarcomeric muscle system	5	0.778537
GO:0006816~calcium ion transport	Calcium/ion Transport	10	0.856665
GO:0022904~respiratory electron transport chain	Respiratory chain/oxidative phosphorylation	7	0.971135
GO:0042692~muscle cell differentiation	Sarcomeric muscle system	9	1.31933
GO:0060415~muscle tissue morphogenesis	Sarcomeric muscle system	5	1.46167
GO:0055008~cardiac muscle tissue morphogenesis	Sarcomeric muscle system	5	1.46167
GO:0055002~striated muscle cell development	Sarcomeric muscle system	6	2.47887
GO:0030001~metal ion transport	Calcium/ion Transport	18	2.57553
GO:0046034~ATP metabolic process	Respiratory chain/oxidative phosphorylation	8	2.63945
GO:0009150~purine ribonucleotide metabolic process	Nucleotide metabolism	9	3.05164
GO:0030029~actin filament-based process	Sarcomeric muscle system	12	3.23287
GO:0002026~regulation of the force of heart contraction	Sarcomeric muscle system	4	3.30613
GO:0043462~regulation of ATPase activity	Respiratory chain/oxidative phosphorylation	4	3.30613
GO:0042773~ATP synthesis coupled electron transport	Respiratory chain/oxidative phosphorylation	6	3.44119
GO:0042775~mitochondrial ATP synthesis coupled electron transport	Respiratory chain/oxidative phosphorylation	6	3.44119
GO:0055001~muscle cell development	Sarcomeric muscle system	6	3.44119
GO:0015674~di-, tri-valent inorganic cation transport	Calcium/ion Transport	10	3.82348
GO:0006000~fructose metabolic process	Carbohydrate/sugar metabolism	4	3.95432
GO:0009259~ribonucleotide metabolic process	Nucleotide metabolism	9	4.49569
GO:0009205~purine ribonucleoside triphosphate metabolic process	Nucleotide metabolism	8	4.83327
GO:0009152~purine ribonucleotide biosynthetic process	Nucleotide metabolism	8	4.83327
GO:0009199~ribonucleoside triphosphate metabolic process	Nucleotide metabolism	8	5.06305
GO:0006754~ATP biosynthetic process	Respiratory chain/oxidative phosphorylation	7	5.27184
GO:0006163~purine nucleotide metabolic process	Nucleotide metabolism	10	5.44582
GO:0006811~ion transport	Calcium/ion Transport	24	5.55329
GO:0009144~purine nucleoside triphosphate metabolic process	Nucleotide metabolism	8	6.06269
GO:0048167~regulation of synaptic plasticity	Calcium/ion Transport	6	6.10624
GO:0006812~cation transport	Calcium/ion Transport	19	6.46349
GO:0009260~ribonucleotide biosynthetic process	Nucleotide metabolism	8	6.61273
GO:0045333~cellular respiration	Respiratory chain/oxidative phosphorylation	7	7.95022
GO:0055010~ventricular cardiac muscle morphogenesis	Sarcomeric muscle system	4	8.25798
GO:0009206~purine ribonucleoside triphosphate biosynthetic process	Nucleotide metabolism	7	8.34017
GO:0009201~ribonucleoside triphosphate biosynthetic process	Nucleotide metabolism	7	8.7429
GO:0009145~purine nucleoside triphosphate biosynthetic process	Nucleotide metabolism	7	8.7429
GO:0009141~nucleoside triphosphate metabolic process	Nucleotide metabolism	8	8.81849
GO:0016310~phosphorylation	Phosphate metabolic Process	24	8.93384
GO:0006470~protein amino acid dephosphorylation	Phosphate metabolic Process	8	9.53247
GO:0009142~nucleoside triphosphate biosynthetic process	Nucleotide metabolism	7	10.029
GO:0055114~oxidation reduction	Respiratory chain/oxidative phosphorylation	20	12.7903
GO:0033275~actin-myosin filament sliding	Sarcomeric muscle system	3	13.5805
GO:0030049~muscle filament sliding	Sarcomeric muscle system	3	13.5805
GO:0070252~actin-mediated cell contraction	Sarcomeric muscle system	3	13.5805
GO:0005976~polysaccharide metabolic process	Carbohydrate/sugar metabolism	7	14.6082
GO:0006874~cellular calcium ion homeostasis	Calcium/ion Transport	9	15.6808
GO:0006164~purine nucleotide biosynthetic process	Nucleotide metabolism	8	16.1491
GO:0022900~electron transport chain	Respiratory chain/oxidative phosphorylation	7	16.3778
GO:0003013~circulatory system process	Sarcomeric muscle system	9	16.7867
GO:0008015~blood circulation	Sarcomeric muscle system	9	16.7867
GO:0030036~actin cytoskeleton organization	Sarcomeric muscle system	10	17.6988
GO:0055074~calcium ion homeostasis	Calcium/ion Transport	9	17.8828
GO:0030005~cellular di-, tri-valent inorganic cation homeostasis	Calcium/ion Transport	10	18.1621
GO:0016311~dephosphorylation	Phosphate metabolic Process	8	19.4301
Upregulated
GO:0006955~immune response	Inflammation	32	0.00714517
GO:0042981~regulation of apoptosis	Regulation of Apoptosis	35	0.00884638
GO:0043067~regulation of programmed cell death	Regulation of Apoptosis	35	0.0109506
GO:0010941~regulation of cell death	Regulation of Apoptosis	35	0.0118267
GO:0006917~induction of apoptosis	Regulation of Apoptosis	20	0.013501
GO:0012502~induction of programmed cell death	Regulation of Apoptosis	20	0.0141375
GO:0043065~positive regulation of apoptosis	Regulation of Apoptosis	23	0.0276499
GO:0043068~positive regulation of programmed cell death	Regulation of Apoptosis	23	0.0308669
GO:0010942~positive regulation of cell death	Regulation of Apoptosis	23	0.0330556
GO:0009615~response to virus	Inflammation	10	0.319323
GO:0002504~antigen processing and presentation of peptide or polysaccharide antigen via MHC class II	Inflammation	6	0.55198
GO:0006563~L-serine metabolic process	Aminoacid and nitrogen compound metabolism	4	0.559068
GO:0006915~apoptosis	Regulation of Apoptosis	25	0.567726
GO:0008652~cellular amino acid biosynthetic process	Aminoacid and nitrogen compound metabolism	7	0.577249
GO:0009064~glutamine family amino acid metabolic process	Aminoacid and nitrogen compound metabolism	7	0.642382
GO:0012501~programmed cell death	Regulation of Apoptosis	25	0.705882
GO:0008629~induction of apoptosis by intracellular signals	Regulation of Apoptosis	7	0.789704
GO:0048878~chemical homeostasis	Ion homeostasis	22	0.934186
GO:0009309~amine biosynthetic process	Aminoacid and nitrogen compound metabolism	8	1.25687
GO:0008219~cell death	Regulation of Apoptosis	27	1.38754
GO:0016265~death	Regulation of Apoptosis	27	1.52632
GO:0015671~oxygen transport	O2 transport	4	2.63978
GO:0050801~ion homeostasis	Ion homeostasis	18	2.72179
GO:0006873~cellular ion homeostasis	Ion homeostasis	17	2.74814
GO:0055082~cellular chemical homeostasis	Ion homeostasis	17	3.22244
GO:0009611~response to wounding	Inflammation	21	3.33973
GO:0008637~apoptotic mitochondrial changes	Regulation of Apoptosis	5	4.07959
GO:0019725~cellular homeostasis	Ion homeostasis	19	4.38658
GO:0044271~nitrogen compound biosynthetic process	Aminoacid and nitrogen compound metabolism	15	4.89187
GO:0042592~homeostatic process	Ion homeostasis	26	5.3348
GO:0015669~gas transport	O2 transport	4	6.88992
GO:0019882~antigen processing and presentation	Inflammation	7	7.17892
GO:0048584~positive regulation of response to stimulus	Inflammation	12	7.44217
GO:0045859~regulation of protein kinase activity	Apoptosis	15	8.22109
GO:0006952~defense response	Inflammation	22	8.31663
GO:0009636~response to toxin	Inflammation	6	8.74458
GO:0043549~regulation of kinase activity	Apoptosis	15	10.8996
GO:0008633~activation of pro-apoptotic gene products	Regulation of Apoptosis	4	11.9979
GO:0006954~inflammatory response	Inflammation	14	12.0782
GO:0016053~organic acid biosynthetic process	Organic acid metabolism	9	13.1335
GO:0046394~carboxylic acid biosynthetic process	Organic acid metabolism	9	13.1335
GO:0051338~regulation of transferase activity	Apoptosis	15	15.0752
GO:0042330~taxis	Inflammation	9	15.5508
GO:0006935~chemotaxis	Inflammation	9	15.5508
GO:0006941~striated muscle contraction	Muscle system	5	16.0395
GO:0022610~biological adhesion	Adhesion	23	16.8312
GO:0006875~cellular metal ion homeostasis	Ion homeostasis	10	16.8989
GO:0031349~positive regulation of defense response	Inflammation	6	17.6329
GO:0009069~serine family amino acid metabolic process	Aminoacid and nitrogen compound metabolism	4	18.5244
GO:0050767~regulation of neurogenesis	Adhesion	9	18.8005
