# Supplementary material for: Transcriptomic profiling of TK2 deficient human skeletal muscle suggests a role for the p53 signalling pathway and identifies growth and differentiation factor-15 as a potential novel biomarker for mitochondrial myopathies
Source: BMC Genomics. 2014 Feb 1;15:91. doi: 10.1186/1471-2164-15-91 (PMC3937154; doi:10.1186/1471-2164-15-91)
Supplement: Additional file 3 — Complete list of differential genes (FDR < 0.05) in MDEL muscle versus MDS muscle. [file 1471-2164-15-91-S3.txt]

gene symbol	agID	FC	FDR
MYH3	A_23_P26865	-61.4	0
MYH8	A_33_P3262729	-32.9	0
GDF15	A_23_P16523	-30.4	0
SNAR-A3	A_33_P3587376	-15.8	0
TNNT2	A_23_P34700	-15.2	0
MYBPH	A_23_P148737	-14.6	0
DMBT1	A_23_P86599	-11.8	0
LMF1	A_33_P3883985	-10	0
COL19A1	A_23_P375922	-9.9	0
TRIB3	A_23_P210690	-9.6	0
CHRNA1	A_23_P90888	-9.4	0
C4B	A_23_P42282	-9.4	0
COL1A1	A_33_P3304668	-8.7	0
DIRAS1	A_23_P386942	-8.4	0
KLHDC7B	A_24_P117410	-8.3	0
ANGPTL4	A_33_P3295358	-8	0
PRUNE2	A_23_P406025	-7.5	0
FRMD7	A_32_P336776	-7.5	0.021278009
RUNX1	A_33_P3211804	-6.9	0
NEU4	A_23_P218626	-6.9	0
BEX2	A_33_P3245178	-6.8	0
NCAM1	A_33_P3363804	-6.7	0
RAB33A	A_23_P147025	-6.5	0
GADD45A	A_23_P23221	-6.5	0
SCT	A_23_P104594	-6	1.05E-04
LAMP3	A_23_P29773	-5.7	1.05E-04
TP53I3	A_33_P3392077	-5.7	0
ITPKA	A_23_P65918	-5.7	1.64E-04
PNMAL1	A_24_P296808	-5.7	0
THBS4	A_24_P260443	-5.7	0
DCLK1	A_33_P3302777	-5.6	0
SOX11	A_24_P302584	-5.6	0
TMEM63C	A_33_P3406661	-5.6	1.64E-04
MYCL1	A_33_P3306068	-5.6	0
MEG3	A_33_P3255434	-5.5	3.77E-05
IL17B	A_23_P167479	-5.5	3.77E-05
SDSL	A_33_P3227472	-5.4	1.05E-04
OGFR	A_33_P3254801	-5.4	0.014055276
ASNS	A_23_P145694	-5.4	2.15E-04
TUBB6	A_23_P254271	-5.4	0
TMEM136	A_23_P329890	-5.3	3.77E-05
ARL4C	A_33_P3323722	-5.2	1.05E-04
NNAT	A_33_P3212575	-5.2	6.52E-04
ANKRD1	A_23_P161218	-5.1	3.90E-04
FGF21	A_23_P101564	-5	3.78E-04
COL3A1	A_24_P935491	-4.9	2.15E-04
LGALS7	A_24_P238250	-4.9	5.06E-04
ARHGAP4	A_33_P3237927	-4.8	1.64E-04
COMP	A_24_P264943	-4.8	3.90E-04
PYCR1	A_23_P130194	-4.8	3.78E-04
SOX8	A_23_P66137	-4.7	3.71E-04
PTPRF	A_24_P385313	-4.7	5.00E-04
MXRA5	A_23_P258136	-4.6	4.20E-04
FDXR	A_23_P38154	-4.6	4.20E-04
HIST2H3A	A_33_P3257678	-4.6	3.78E-04
COL1A2	A_24_P277934	-4.5	5.06E-04
SPP1	A_23_P7313	-4.5	8.52E-04
IGFN1	A_33_P3382100	-4.5	7.60E-04
BCAS1	A_33_P3330911	-4.5	7.55E-04
PNMA5	A_23_P352950	-4.4	4.20E-04
UCHL1	A_23_P132956	-4.4	8.23E-04
SHD	A_23_P142255	-4.3	7.78E-04
ASPN	A_33_P3216059	-4.3	5.06E-04
CDKN1A	A_24_P89457	-4.3	7.50E-04
ATF3	A_23_P34915	-4.2	8.36E-04
C21orf96	A_24_P65941	-4.1	7.50E-04
S100A2	A_33_P3376249	-4.1	7.50E-04
MDFI	A_33_P3246418	-4.1	8.84E-04
ACTC1	A_33_P3236382	-4.1	7.55E-04
A_33_P3325336	A_33_P3325336	-4.1	7.50E-04
EEF1A1	A_33_P3387272	-4.1	7.50E-04
GP1BB	A_33_P3265030	-4.1	9.71E-04
TYMS	A_23_P50096	-4.1	0.001100671
TRO	A_23_P217228	-4.1	7.88E-04
FOLR1	A_23_P53176	-4	7.88E-04
FZD10	A_23_P203972	-4	8.23E-04
CPLX1	A_24_P51909	-4	8.32E-04
PNMA6C	A_33_P3233436	-4	7.92E-04
EDA2R	A_33_P3413468	-4	8.42E-04
THY1	A_33_P3280845	-4	0.001
MOCOS	A_23_P67042	-4	9.93E-04
CBS	A_23_P166306	-3.9	9.12E-04
TMEM8C	A_33_P3277611	-3.9	8.23E-04
MYL4	A_24_P151032	-3.8	8.66E-04
MYL5	A_23_P258018	-3.8	0.001638554
LOC285141	A_32_P197340	-3.8	0.003871795
A_24_P126691	A_24_P126691	-3.8	9.34E-04
IRF7	A_24_P378019	-3.8	9.12E-04
DEFB1	A_23_P71480	-3.7	0.001006897
LEPREL1	A_23_P69179	-3.7	0.001341936
PXDN	A_33_P3238166	-3.7	9.71E-04
ENST00000313664	A_24_P192727	-3.7	0.001506173
CMTM7	A_23_P256413	-3.7	0.001263158
BID	A_33_P3227041	-3.7	0.001397436
IFI30	A_23_P153745	-3.6	0.001285714
TNFRSF12A	A_23_P49338	-3.6	0.002836539
APOE	A_33_P3223592	-3.6	0.002558376
VASH2	A_23_P115492	-3.6	0.001560976
TNFRSF10B	A_24_P218265	-3.5	0.001678572
C1R	A_33_P3393821	-3.5	0.001638554
A_24_P152983	A_24_P152983	-3.5	0.002623116
PLCE1	A_23_P35617	-3.5	0.001506173
GABRE	A_23_P159775	-3.5	0.00295283
RIN1	A_33_P3266010	-3.5	0.002224599
IGF2	A_23_P150609	-3.5	0.00292823
CCDC8	A_23_P164958	-3.5	0.002022222
COL5A1	A_33_P3629678	-3.5	0.002130435
FANCE	A_23_P42335	-3.5	0.00324424
CFH	A_23_P114740	-3.5	0.00216129
DUSP4	A_23_P134935	-3.5	0.001954286
NNMT	A_23_P127584	-3.4	0.002623116
SLC25A5	A_23_P137057	-3.4	0.002821256
COL5A2	A_23_P33196	-3.4	0.002302083
HLA-DRB5	A_23_P45099	-3.4	0.003828326
LRRC17	A_23_P253958	-3.4	0.002553846
AAK1	A_33_P3210585	-3.4	0.003420814
MEST	A_23_P156970	-3.3	0.003789474
NES	A_23_P103672	-3.3	0.005221374
SLC12A7	A_33_P3357530	-3.3	0.002735294
BBC3	A_23_P382775	-3.3	0.00324424
PLXNB2	A_24_P70888	-3.3	0.003526786
NBPF10	A_32_P83465	-3.3	0.00333945
PLK1S1	A_23_P154740	-3.2	0.006263345
CDH1	A_23_P206359	-3.2	0.005310606
GOLGB1	A_33_P3289705	-3.2	0.002967136
CSPG4	A_23_P21976	-3.2	0.003828326
P2RX1	A_23_P372848	-3.2	0.006592335
PSAT1	A_23_P259692	-3.2	0.004140496
ENST00000356801	A_24_P161293	-3.2	0.004156379
DDB2	A_23_P52610	-3.2	0.005674074
CPT1A	A_23_P104563	-3.2	0.004082988
CHI3L1	A_23_P137665	-3.1	0.003932203
PPFIA4	A_23_P420692	-3.1	0.004195918
COL4A2	A_23_P205031	-3.1	0.004536
PREPL	A_33_P3681213	-3.1	0.003958333
COPG2IT1	A_33_P3294459	-3.1	0.006597222
HIST1H2AE	A_23_P59045	-3.1	0.003762115
CLGN	A_23_P18684	-3.1	0.007363637
ARHGAP36	A_23_P72968	-3.1	0.012342392
GFPT1	A_33_P3243153	-3.1	0.006664429
ATF5	A_23_P119337	-3.1	0.005605948
ACP5	A_23_P142075	-3.1	0.004211382
TTC24	A_33_P3297345	-3.1	0.003915967
LRFN4	A_33_P3280094	-3.1	0.004536
HLA-DQA1	A_33_P3293049	-3.1	0.006595156
COL4A1	A_23_P65240	-3.1	0.004793774
MS4A7	A_33_P3352098	-3.1	0.005752727
EFCAB7	A_32_P137266	-3.1	0.006122302
IFI6	A_23_P201459	-3	0.006563574
JAK3	A_24_P59667	-3	0.005402985
LARP6	A_33_P3237977	-3	0.00725
SRGAP2P2	A_33_P3372705	-3	0.005221374
IL4I1	A_33_P3405424	-3	0.005046512
FAM83G	A_33_P3335386	-3	0.006563574
LGALS9C	A_32_P452655	-3	0.005353383
ENST00000427050	A_33_P3368895	-3	0.006361702
ARSA	A_33_P3229725	-3	0.00676
HIST1H3B	A_23_P93258	-3	0.005737227
ANKRD36BP2	A_24_P341089	-3	0.005676471
NBPF15	A_33_P3372788	-3	0.00625
VWCE	A_23_P52986	-3	0.010443149
PERP	A_23_P214950	-3	0.009288753
STMN1	A_33_P3317523	-2.9	0.006229391
WDR34	A_23_P20823	-2.9	0.006501695
SLC7A11	A_33_P3242623	-2.9	0.009089783
PENK	A_23_P417918	-2.9	0.007669903
TGFB3	A_23_P88404	-2.9	0.006501695
PABPC1	A_23_P82693	-2.9	0.006533784
ISG15	A_23_P819	-2.9	0.010443149
SRPX	A_23_P96383	-2.9	0.006545455
KCNAB2	A_24_P151	-2.9	0.007207921
DLK1	A_24_P236251	-2.9	0.010962963
SLC36A1	A_33_P3251093	-2.9	0.007318033
FPR3	A_33_P3247042	-2.9	0.006887417
HOXC9	A_23_P25150	-2.9	0.023763107
ADAP2	A_23_P49816	-2.9	0.006489511
HES6	A_33_P3265359	-2.9	0.011655555
EZR	A_23_P19590	-2.9	0.006421053
GPSM1	A_32_P215938	-2.8	0.009186544
DYNLL1	A_23_P65031	-2.8	0.009654762
IFI44	A_23_P23074	-2.8	0.009507507
CNN2	A_24_P142743	-2.8	0.013364341
APOC1	A_24_P109214	-2.8	0.009804734
SRGAP2	A_23_P200829	-2.8	0.007782748
UNC5B	A_23_P52336	-2.8	0.01404557
CXCR4	A_23_P102000	-2.8	0.009171779
KIAA0284	A_23_P48550	-2.8	0.01185675
ZNF428	A_33_P3339051	-2.8	0.00981121
NHLH2	A_33_P3231252	-2.8	0.014060454
CHRNG	A_33_P3212192	-2.8	0.008025478
FLCN	A_23_P414308	-2.8	0.017331775
OBFC2A	A_24_P229531	-2.8	0.008903427
RABEP2	A_33_P3239152	-2.8	0.010082353
SERPINH1	A_33_P3269203	-2.8	0.01272
CLIC4	A_23_P259189	-2.7	0.00958806
SHMT2	A_23_P169629	-2.7	0.012330623
BIRC5	A_23_P118815	-2.7	0.010954286
PI16	A_33_P3215640	-2.7	0.011536313
BOK	A_23_P253029	-2.7	0.013508951
MDK	A_23_P116235	-2.7	0.01882379
ASS1	A_33_P3234580	-2.7	0.011308989
ARHGEF17	A_23_P76015	-2.7	0.011338935
PHOSPHO1	A_33_P3332135	-2.7	0.012605898
FGF9	A_33_P3348714	-2.7	0.012923077
CTSZ	A_23_P40240	-2.7	0.012934037
C3	A_23_P101407	-2.7	0.016237864
SPATA18	A_23_P407112	-2.7	0.023034068
LIPE	A_33_P3294986	-2.7	0.030191781
FLJ46120	A_33_P3860715	-2.7	0.013765903
CCDC3	A_24_P369232	-2.7	0.013392208
SLC7A1	A_24_P253251	-2.7	0.014661691
BTG3	A_23_P80068	-2.7	0.016363196
NUPR1	A_24_P270728	-2.7	0.01881416
PRKAR2B	A_33_P3304983	-2.7	0.025286246
MAL	A_23_P17134	-2.7	0.013138381
TMEM229B	A_33_P3355014	-2.7	0.017428571
RTN4R	A_23_P132175	-2.7	0.012845744
ITGB1BP3	A_24_P404458	-2.7	0.009804734
ENST00000442680	A_33_P3273885	-2.7	0.016895238
SLC22A15	A_23_P388900	-2.7	0.016907364
TNFRSF25	A_23_P126844	-2.7	0.013335052
OXER1	A_33_P3222203	-2.6	0.012634409
GTPBP2	A_23_P379026	-2.6	0.01687264
HSPG2	A_33_P3321657	-2.6	0.01344473
MYLK	A_23_P143817	-2.6	0.017122066
AHSA2	A_23_P372467	-2.6	0.014235589
SLC30A2	A_24_P156748	-2.6	0.01737156
ARMC9	A_23_P209731	-2.6	0.016914692
S100A13	A_23_P372874	-2.6	0.016463768
MAGED4B	A_23_P159907	-2.6	0.018139955
HIST1H4K	A_23_P30813	-2.6	0.01661244
MGP	A_33_P3361636	-2.6	0.019876068
CD86	A_24_P131589	-2.6	0.034197804
NEFH	A_23_P300600	-2.6	0.01436
ERBB3	A_23_P349416	-2.6	0.023574803
PAQR6	A_23_P97283	-2.6	0.017445728
DPYSL4	A_23_P331049	-2.6	0.015476773
MGC16121	A_33_P3402329	-2.6	0.019428572
C12orf24	A_33_P3238052	-2.6	0.020106157
BAI2	A_33_P3269218	-2.6	0.02966494
FRZB	A_23_P363778	-2.6	0.01651923
SPIRE1	A_33_P3390357	-2.6	0.01964301
SUV420H2	A_33_P3359473	-2.6	0.024251908
TNFRSF21	A_23_P30666	-2.6	0.014769231
LOC100508670	A_24_P67681	-2.6	0.014638404
CCDC80	A_23_P58082	-2.6	0.026824817
AIFM2	A_32_P75094	-2.6	0.019021738
GBP2	A_23_P85693	-2.6	0.0184
MICAL1	A_24_P283341	-2.6	0.017435186
NCRNA00275	A_24_P161463	-2.5	0.02131393
LAMB1	A_23_P94030	-2.5	0.01771754
LOXL2	A_23_P111995	-2.5	0.017361306
FST	A_23_P110531	-2.5	0.021345755
COX6A1	A_32_P168247	-2.5	0.021438524
PCK2	A_23_P128817	-2.5	0.024404537
MYOF	A_23_P354387	-2.5	0.01671599
HMGB3P1	A_23_P373119	-2.5	0.017419953
LIMK2	A_23_P211445	-2.5	0.022207318
DLL1	A_23_P167920	-2.5	0.017777273
TIMP1	A_23_P62115	-2.5	0.021586912
MEX3A	A_32_P96036	-2.5	0.018765101
CLEC11A	A_33_P3229032	-2.5	0.016888889
LOC100132247	A_24_P167877	-2.5	0.019041214
HTRA1	A_23_P97990	-2.5	0.01737156
MICALL2	A_24_P303524	-2.5	0.027797513
C11orf96	A_32_P74409	-2.5	0.030688027
A_24_P603890	A_24_P603890	-2.5	0.026634863
ZFP36L1	A_33_P3417865	-2.5	0.024267687
PGM5P2	A_33_P3404097	-2.5	0.01879386
ENST00000509709	A_33_P3236030	-2.5	0.018816777
GGT5	A_33_P3255304	-2.5	0.025091588
COL18A1	A_23_P211212	-2.5	0.022373226
CCL2	A_23_P89431	-2.5	0.032393496
FBLIM1	A_23_P337934	-2.5	0.019603448
ENST00000344859	A_24_P366777	-2.5	0.018827133
GXYLT2	A_24_P118196	-2.5	0.01864574
CLCN5	A_33_P3415092	-2.5	0.018807095
COL6A1	A_32_P32254	-2.5	0.022085715
FLJ22536	A_24_P838448	-2.5	0.022596775
KIAA0101	A_23_P117852	-2.5	0.02306
PPIA	A_24_P95038	-2.5	0.02310757
CHODL	A_23_P68669	-2.5	0.024386363
ZNF254	A_32_P144908	-2.5	0.020567227
LASS6	A_32_P5480	-2.5	0.029704466
FBXO10	A_33_P3259507	-2.5	0.018928105
MVP	A_33_P3294608	-2.4	0.021437371
CORO7	A_33_P3343295	-2.4	0.023540275
NAB2	A_33_P3248794	-2.4	0.02329901
JAM2	A_33_P3226212	-2.4	0.023965184
MYBPHL	A_33_P3358750	-2.4	0.026804388
SLIT3	A_23_P58588	-2.4	0.034551084
WTIP	A_33_P3381948	-2.4	0.024754716
ANXA8L2	A_32_P105549	-2.4	0.042031497
NEURL1B	A_32_P198731	-2.4	0.026845735
DAB2	A_33_P3338928	-2.4	0.024260536
CHPF	A_33_P3316878	-2.4	0.023710938
RPL3	A_23_P68942	-2.4	0.02972117
TPTE2P2	A_33_P3268900	-2.4	0.022839358
NOTCH3	A_33_P3313055	-2.4	0.027804703
IL10RA	A_23_P203173	-2.4	0.024213333
ENST00000374414	A_33_P3293381	-2.4	0.022412956
CDK6	A_24_P166663	-2.4	0.024345351
CD276	A_33_P3222917	-2.4	0.027816547
AKAP9	A_33_P3380211	-2.4	0.032335527
PDDC1	A_23_P359904	-2.4	0.023758285
PANX1	A_33_P3370404	-2.4	0.024161538
ENST00000440451	A_33_P3333232	-2.4	0.028500881
MC1R	A_33_P3352767	-2.4	0.024977444
TKTL1	A_23_P259901	-2.4	0.028564913
ANTXR2	A_23_P170733	-2.4	0.028148673
PRODH	A_33_P3338341	-2.4	0.019838298
TUBA1C	A_24_P188071	-2.4	0.0296741
BTNL9	A_33_P3312466	-2.4	0.03112187
MIF	A_23_P91619	-2.4	0.029059233
SERPING1	A_33_P3413989	-2.4	0.029199306
RASSF4	A_24_P295590	-2.4	0.026804388
CEBPA	A_24_P224727	-2.4	0.046688806
C1QB	A_23_P137366	-2.4	0.030769749
CAPN6	A_23_P217570	-2.4	0.0336127
EXOC3L4	A_33_P3360972	-2.4	0.03194371
TYROBP	A_33_P3409062	-2.4	0.030406144
LEF1	A_24_P20630	-2.4	0.03959122
LOC100170939	A_24_P710730	-2.4	0.024885122
FKBP2	A_33_P3273020	-2.3	0.032335527
ADRBK2	A_33_P3220919	-2.3	0.033316374
LOC100507177	A_32_P52153	-2.3	0.0477482
OLFML2B	A_23_P137689	-2.3	0.030335043
SETDB2	A_23_P341532	-2.3	0.029064573
OLFML2A	A_24_P220485	-2.3	0.03122
FSCN1	A_33_P3411075	-2.3	0.037834544
RPL22L1	A_23_P143958	-2.3	0.039239556
SLC38A1	A_24_P261734	-2.3	0.0332832
MX1	A_23_P17663	-2.3	0.04018231
BAX	A_23_P208706	-2.3	0.035003066
ENST00000398782	A_33_P3220277	-2.3	0.027849462
KIAA1244	A_33_P3387951	-2.3	0.037735466
AEBP1	A_23_P157299	-2.3	0.041030955
HMOX1	A_23_P120883	-2.3	0.03539302
HMGCS2	A_23_P103588	-2.3	0.045863185
ABLIM3	A_23_P256205	-2.3	0.037682217
CHAC1	A_33_P3376971	-2.3	0.022432324
PARP10	A_33_P3398448	-2.3	0.035019908
RN18S1	A_33_P3390107	-2.3	0.03741263
LAIR1	A_33_P3253394	-2.3	0.028406361
SLC4A3	A_23_P39647	-2.3	0.035254184
C1orf97	A_23_P1014	-2.3	0.033280645
CD68	A_23_P15394	-2.3	0.027765343
CACNA1H	A_33_P3218960	-2.3	0.037217777
CLSTN3	A_33_P3269803	-2.3	0.037264094
PRKCDBP	A_23_P203475	-2.3	0.03711441
CFHR3	A_23_P103256	-2.3	0.032675326
NLRC4	A_23_P119835	-2.3	0.0421721
LZTS1	A_23_P20443	-2.3	0.03073064
FAM49A	A_23_P21560	-2.3	0.033946287
IFI44L	A_23_P45871	-2.3	0.039026797
XRCC4	A_23_P122174	-2.3	0.031900827
LOC541471	A_33_P3269678	-2.3	0.03336306
PTGER4	A_23_P148047	-2.3	0.041992135
ENST00000442860	A_33_P3422289	-2.3	0.030956376
SOHLH2	A_23_P25615	-2.3	0.033313915
GPC2	A_23_P251795	-2.3	0.03339075
LY6D	A_33_P3268622	-2.3	0.0453575
JUB	A_23_P54055	-2.3	0.036349777
C4orf48	A_32_P90047	-2.3	0.039140448
TMEM200A	A_32_P40288	-2.3	0.04090958
FLJ35776	A_33_P3368785	-2.3	0.037808694
A_33_P3419003	A_33_P3419003	-2.3	0.040894877
CD24	A_33_P3369844	-2.3	0.030359322
DSEL	A_33_P3251841	-2.3	0.031448506
LOC389906	A_32_P40377	-2.3	0.038524963
NPNT	A_23_P253896	-2.3	0.048891537
HCG18	A_33_P3280993	-2.3	0.032375816
HIST1H3D	A_24_P217834	-2.3	0.036349777
B3GAT3	A_33_P3225685	-2.3	0.035360605
C5orf33	A_33_P3233649	-2.3	0.034447204
CCL21	A_33_P3285945	-2.3	0.032436483
PRR7	A_23_P30464	-2.3	0.03804611
CD44	A_33_P3294509	-2.3	0.0410563
C1S	A_23_P2492	-2.3	0.03862323
PGLS	A_33_P3357918	-2.3	0.038406294
XAF1	A_24_P557479	-2.3	0.038537696
RCC2	A_23_P74950	-2.2	0.037244838
SH2B3	A_24_P201739	-2.2	0.03919888
SPARC	A_33_P3382924	-2.2	0.038576704
MLLT11	A_23_P23346	-2.2	0.047779128
FKBP10	A_23_P15727	-2.2	0.036886904
LOC339192	A_33_P3414880	-2.2	0.046432633
INF2	A_23_P394836	-2.2	0.04107095
IFFO1	A_23_P87742	-2.2	0.038212642
MACF1	A_24_P418637	-2.2	0.038985875
KLHDC4	A_33_P3375476	-2.2	0.03575831
LDHB	A_23_P53476	-2.2	0.041785996
MTMR9LP	A_24_P160413	-2.2	0.040529728
NCRNA00152	A_24_P273143	-2.2	0.04582857
PYGL	A_23_P48676	-2.2	0.040100954
ACACA	A_33_P3334225	-2.2	0.040511504
LOC100506886	A_23_P13137	-2.2	0.037335295
SLC24A2	A_33_P3367731	-2.2	0.041812666
ATP1B3	A_23_P68007	-2.2	0.039351802
C19orf48	A_33_P3288754	-2.2	0.037213016
TBC1D13	A_23_P94660	-2.2	0.044187106
ENST00000372591	A_33_P3408757	-2.2	0.04105615
ALPK1	A_23_P133133	-2.2	0.041532535
CCDC88B	A_23_P24384	-2.2	0.0394558
UCK2	A_23_P487	-2.2	0.038212642
CCDC39	A_32_P404549	-2.2	0.040501356
FAM195B	A_24_P237878	-2.2	0.0394558
METRNL	A_23_P10591	-2.2	0.03926639
CCDC136	A_33_P3287825	-2.2	0.04928706
CAPG	A_33_P3389634	-2.2	0.040089916
LOC100190939	A_24_P110914	-2.2	0.040532608
SIK1	A_23_P132121	-2.2	0.041389335
SHC1	A_23_P200443	-2.2	0.044220254
RASAL3	A_23_P79069	-2.2	0.04440404
HMGN1	A_24_P409857	-2.2	0.047791515
ASCC3	A_23_P30972	-2.2	0.039152876
FAT1	A_23_P69586	-2.2	0.048942994
RBP1	A_23_P257649	-2.2	0.042785622
TNFRSF14	A_23_P126908	-2.2	0.04742509
PPM1E	A_32_P73796	-2.2	0.04939535
TEP1	A_23_P65481	-2.2	0.040499322
KRT80	A_24_P331704	-2.2	0.042773195
HMHA1	A_33_P3318414	-2.2	0.04706487
NAIP	A_23_P110473	-2.2	0.041550264
RN28S1	A_33_P3336632	-2.2	0.03923464
HLA-A	A_33_P3379962	-2.2	0.045905355
REXO1L1	A_33_P3236267	-2.2	0.042283855
PLAU	A_23_P24104	-2.2	0.045775563
PACSIN2	A_33_P3314192	-2.2	0.041478723
VGLL3	A_23_P132763	-2.2	0.044542246
ATP9A	A_33_P3375314	-2.2	0.042101827
CAPRIN2	A_23_P87532	-2.2	0.044187818
PARP14	A_24_P161018	-2.2	0.04282564
C9orf7	A_33_P3218625	-2.2	0.047850784
LOC550643	A_33_P3390853	-2.2	0.04886019
UBE2S	A_32_P171328	-2.2	0.04895
FAM167B	A_33_P3367392	-2.2	0.046688806
ZNF727	A_32_P46191	-2.1	0.047103785
EPB41L3	A_23_P4536	-2.1	0.04575281
CSF1R	A_23_P110791	-2.1	0.04704902
FAM60A	A_23_P13663	-2.1	0.04768408
SNORA73A	A_33_P3316505	-2.1	0.028669002
KLHL29	A_23_P209360	-2.1	0.049197182
SNORD17	A_33_P3263379	-2.1	0.047741547
SNORD3B-1	A_33_P3252333	-2.1	0.037198823
ENST00000448494	A_33_P3884179	-2.1	0.047751807
HIST1H3F	A_23_P30799	-2.1	0.04900592
CD163	A_23_P33723	-2.1	0.04919438
AHR	A_33_P3316800	-2.1	0.049128506
PDK4	A_24_P243749	-2.1	0.03451932
PPIAL4A	A_24_P144499	-2	0.037486803
SNORA74A	A_33_P3327519	-2	0.02306746
RNU105A	A_33_P3355407	-1.9	0.038177904
ENST00000506335	A_33_P3379076	-1.7	0.02357002
XIST	A_33_P3341686	-1.4	0.033348314
FBP2	A_23_P94472	18.4	0
AQP4	A_33_P3420757	17.3	0
C8orf22	A_33_P3223687	14.2	0
ATP2A1	A_33_P3342720	10.8	0
KRTAP3-3	A_33_P3411315	10.6	0
C15orf27	A_23_P88678	8	0
CALML6	A_23_P62588	8	0
DHRS7C	A_23_P129916	7.9	0
MLF1	A_24_P345679	7.7	0
TSPAN8	A_23_P36531	7.7	0
ODF3L2	A_23_P316850	7.3	0
MYH1	A_23_P49657	7.2	0
ENST00000381796	A_33_P3347040	7.1	0
CD79A	A_23_P107735	7	0
FAM166B	A_23_P20578	6.4	0
CA14	A_23_P63379	6.3	0
PFKFB1	A_24_P203106	6.3	0
PEBP4	A_33_P3627001	6.1	0
C5orf58	A_24_P922631	6	0
CYTB	A_24_P551842	6	0
FRMD3	A_33_P3406072	5.9	0
GRB10	A_23_P122863	5.9	0
IL17D	A_23_P345692	5.9	3.45E-05
CDKN2A	A_23_P43490	5.8	0
ENST00000383770	A_23_P337270	5.8	0
NCRNA00312	A_23_P166779	5.8	0
C3orf43	A_33_P3287680	5.6	3.45E-05
SAMD4A	A_33_P3264926	5.6	0
FOS	A_23_P106194	5.6	0
TMEM63B	A_23_P167856	5.5	0
NKAIN1	A_23_P51376	5.5	0
KIRREL2	A_33_P3420852	5.4	0
LOC121952	A_33_P3214109	5.4	0
ENST00000522388	A_33_P3326667	5.3	3.45E-05
ND1	A_24_P182122	5.3	0
MYLK2	A_23_P80008	5.3	9.38E-05
MAOB	A_23_P85015	5.2	0
C7orf53	A_24_P380679	5.2	1.14E-04
PPP1R1A	A_24_P13285	5.1	1.39E-04
FHL3	A_23_P114839	5.1	3.45E-05
BX092453	A_33_P3212919	5.1	1.39E-04
MYLK4	A_33_P3252939	5	1.14E-04
SCN1B	A_23_P79015	5	0
ART3	A_33_P3723448	4.9	9.38E-05
LOC100505719	A_33_P3384835	4.9	1.75E-04
FLJ41941	A_33_P3400107	4.9	3.26E-04
LDB3	A_24_P201367	4.8	1.39E-04
MASP1	A_24_P41850	4.7	7.33E-04
ASB12	A_23_P96395	4.7	1.39E-04
NEK10	A_33_P3284045	4.6	1.39E-04
LOC91948	A_33_P3383524	4.6	3.78E-04
PITX1	A_33_P3240328	4.6	2.38E-04
KCNJ12	A_24_P339429	4.6	3.45E-04
RNF157	A_32_P57810	4.6	1.39E-04
TMEM52	A_33_P3274319	4.5	4.73E-04
ALDH1L1	A_23_P258887	4.5	1.39E-04
ENST00000369884	A_33_P3236986	4.5	1.75E-04
RXRG	A_33_P3308764	4.5	6.80E-04
LRRC3B	A_23_P143857	4.5	3.06E-04
LOC389834	A_33_P3247534	4.5	3.78E-04
C12orf75	A_32_P163089	4.4	8.79E-04
FLJ37644	A_24_P497464	4.4	8.52E-04
MYLK3	A_33_P3300217	4.3	6.94E-04
LRRC20	A_23_P61487	4.3	7.27E-04
ENST00000482292	A_33_P3264444	4.3	7.27E-04
DKFZp779M0652	A_32_P189790	4.2	4.13E-04
HRASLS	A_23_P57658	4.2	6.11E-04
FEZ2	A_33_P3311956	4.2	5.53E-04
ASB4	A_33_P3568387	4.2	7.84E-04
LOC645261	A_33_P3499692	4.1	8.65E-04
COX2	A_23_P402751	4.1	8.57E-04
GMPR	A_24_P277657	4.1	6.11E-04
RHOBTB1	A_33_P3348288	4	8.57E-04
PER1	A_23_P89589	4	8.62E-04
RPA1	A_33_P3218951	4	8.79E-04
C20orf166	A_23_P316637	4	0.001098592
ENST00000380278	A_33_P3391517	4	8.79E-04
PAIP2B	A_24_P860797	4	0.00114094
FAM46C	A_33_P3314176	4	8.65E-04
SNAI3	A_23_P170574	4	0.001138889
AGMAT	A_23_P103720	4	0.001325
CHAF1B	A_23_P57306	3.9	8.65E-04
OR5L2	A_24_P258235	3.9	9.26E-04
MBP	A_33_P3227990	3.9	8.79E-04
MEX3D	A_23_P39453	3.9	9.42E-04
ANKRD2	A_33_P3278362	3.9	8.87E-04
LAMA4	A_33_P3391596	3.9	8.96E-04
PYGM	A_23_P405815	3.9	9.71E-04
TMEM86B	A_24_P121956	3.9	9.64E-04
PKDCC	A_33_P3242733	3.8	8.91E-04
XRCC6BP1	A_23_P53363	3.8	8.62E-04
C2orf14	A_24_P28811	3.8	0.001184211
GLUL	A_24_P53976	3.8	0.001138889
LMO1	A_23_P87310	3.8	0.001851485
SMTNL2	A_24_P555066	3.8	0.001283019
C1orf51	A_23_P410717	3.8	8.65E-04
UBE2B	A_23_P167595	3.8	8.92E-04
MYADML2	A_24_P110331	3.7	0.001395062
LOC729451	A_33_P3279515	3.7	0.001744898
PDLIM5	A_33_P3278664	3.7	9.26E-04
SLC7A2	A_33_P3316539	3.7	8.62E-04
PTPN3	A_23_P403898	3.7	0.0012
LDHA	A_32_P44568	3.7	0.001398773
ANKRD23	A_33_P3277752	3.7	0.001184211
FNDC5	A_23_P420326	3.6	0.001970443
PHTF2	A_24_P175176	3.6	0.001138889
AKR1B15	A_33_P3380992	3.6	0.001514124
IRX5	A_24_P48057	3.6	0.001391304
LOC440518	A_33_P3220020	3.6	0.002247707
AKR1B10	A_24_P129341	3.6	0.001437126
AMHR2	A_24_P115990	3.6	0.001426829
MYOZ1	A_23_P1320	3.6	0.001729167
PRSS45	A_33_P3223898	3.5	0.00152
PPM1J	A_23_P201939	3.5	0.001712821
SCGB1D2	A_23_P150555	3.5	0.002401786
ND2	A_23_P431853	3.5	0.001650794
AGL	A_23_P200298	3.5	0.001566667
NOL6	A_24_P38572	3.5	0.00186
A_23_P145930	A_23_P145930	3.5	0.001426901
ENST00000445938	A_33_P3295009	3.5	0.001589189
LOC646736	A_33_P3744736	3.5	0.001729167
TMEM159	A_23_P406131	3.5	0.003348659
ATP6	A_23_P337726	3.5	0.001942029
TMEM143	A_24_P412976	3.5	0.001970443
TRIM7	A_24_P277615	3.5	0.001942857
IDI2	A_23_P410600	3.5	0.002203704
UPK3A	A_24_P348594	3.5	0.00159116
ABRA	A_33_P3368208	3.5	0.001729167
OLIG1	A_23_P154849	3.5	0.002637555
TUBA4A	A_23_P84448	3.5	0.001181818
ASB2	A_23_P205370	3.5	0.002247707
PPP1R3A	A_33_P3213179	3.5	0.00186
PLEKHF1	A_23_P79134	3.5	0.001456647
JPH1	A_33_P3364348	3.5	0.002167442
NRG4	A_23_P334727	3.4	0.001437126
SCGB1D1	A_23_P127781	3.4	0.002859575
IGFBP6	A_23_P139912	3.4	0.001970443
WISP2	A_23_P102611	3.4	0.003171315
A_33_P3239184	A_33_P3239184	3.4	0.00292827
CASQ1	A_23_P173	3.4	0.004175325
BHLHE41	A_23_P139500	3.4	0.00159116
CLCN1	A_23_P59772	3.4	0.002235294
A_33_P3341568	A_33_P3341568	3.4	0.002727273
NIPSNAP3B	A_33_P3271001	3.4	0.002230415
PDLIM2	A_33_P3311371	3.4	0.001614973
LOC283737	A_33_P3718699	3.4	0.003870307
LMOD1	A_33_P3368879	3.4	0.002643172
HSD11B1	A_23_P63209	3.3	0.001696335
CACNA1S	A_23_P85765	3.3	0.002149533
SLC37A4	A_23_P35970	3.3	0.002084906
LMCD1	A_23_P6771	3.3	0.003335907
GSTT1	A_23_P254944	3.3	0.007128609
MYOM2	A_23_P258912	3.3	0.00479257
NR1D1	A_24_P250227	3.3	0.002755365
GPD1	A_23_P204736	3.3	0.003643357
LOC100131551	A_33_P3228732	3.3	0.003658537
CD38	A_23_P167328	3.3	0.002247707
AKAP7	A_23_P259594	3.3	0.002028436
DCAF6	A_23_P160481	3.3	0.003025
LRP1B	A_23_P5342	3.3	0.003585965
IQSEC2	A_33_P3253234	3.3	0.002394619
C11orf67	A_24_P49383	3.3	0.003310862
LOC339240	A_32_P46238	3.3	0.00393311
ADSSL1	A_23_P76823	3.3	0.003020921
PTP4A1	A_24_P294832	3.2	0.002112676
ADCK3	A_23_P85598	3.2	0.003171315
PHF21B	A_33_P3280666	3.2	0.003946667
FHL2	A_23_P108751	3.2	0.003177419
FBXO40	A_24_P280684	3.2	0.003584507
PHKG1	A_33_P3416479	3.2	0.003309804
KLHL38	A_33_P3288491	3.2	0.002966387
KRT42P	A_33_P3341490	3.2	0.006101983
GPD2	A_33_P3354569	3.2	0.003172691
FILIP1L	A_33_P3222391	3.2	0.004428115
LOC100127888	A_33_P3381235	3.2	0.00315415
ENST00000409243	A_33_P3385081	3.2	0.028354399
FABP7	A_23_P134139	3.2	0.003348659
MAPK12	A_33_P3763846	3.2	0.002803419
CRYAA	A_33_P3323559	3.2	0.004769231
FEM1A	A_24_P219920	3.2	0.003425455
ERBB4	A_32_P183765	3.2	0.003879195
ENST00000433966	A_33_P3319351	3.2	0.003208163
A_33_P3321923	A_33_P3321923	3.1	0.003360294
SLC29A2	A_23_P104705	3.1	0.003172691
S100A8	A_23_P434809	3.1	0.005223881
FIGF	A_23_P45185	3.1	0.003188976
P2RY2	A_23_P24903	3.1	0.005290323
UBE2E3	A_24_P148450	3.1	0.003045643
ADPRHL1	A_23_P371145	3.1	0.00402649
A_33_P3283167	A_33_P3283167	3.1	0.003325758
TSPAN7	A_23_P114185	3.1	0.003302326
BOLL	A_32_P411945	3.1	0.003208163
TFRC	A_23_P212617	3.1	0.004924472
NPHS2	A_23_P35055	3.1	0.004429022
POTEF	A_24_P59220	3.1	0.004058632
OPTN	A_33_P3333317	3.1	0.00333829
SIRT2	A_33_P3258946	3.1	0.003560284
UBE2D1	A_24_P13032	3.1	0.007044855
A_33_P3302390	A_33_P3302390	3.1	0.004039344
TPM1	A_33_P3335966	3.1	0.004459119
AK123110	A_33_P3276329	3.1	0.005241177
CSF3	A_23_P501754	3.1	0.007159794
ASB15	A_33_P3290139	3	0.003335907
ENST00000313266	A_24_P178148	3	0.004282051
C10orf71	A_33_P3358143	3	0.006691689
KRTAP19-8	A_33_P3340649	3	0.005223881
GDNF	A_33_P3268892	3	0.00340146
MYBPC2	A_33_P3257182	3	0.004013158
SNTA1	A_24_P322709	3	0.003348148
TLE2	A_23_P153676	3	0.003848276
TNNI1	A_23_P51565	3	0.008515663
DHCR24	A_23_P379475	3	0.007181818
CCDC69	A_24_P97825	3	0.004205788
YIPF7	A_32_P488818	3	0.005171171
FUNDC2	A_33_P3394615	3	0.003590106
PGM1	A_23_P52031	3	0.004826748
GBAS	A_23_P82674	2.9	0.004795107
PAQR9	A_32_P196193	2.9	0.005977273
HPN	A_23_P406782	2.9	0.004884848
A_33_P3368636	A_33_P3368636	2.9	0.005757225
CHST6	A_33_P3366903	2.9	0.006630728
IMPA2	A_33_P3290403	2.9	0.003878788
RASA4	A_33_P3342443	2.9	0.005539359
CYP4B1	A_23_P114713	2.9	0.00519764
ATP2B2	A_33_P3400973	2.9	0.0052071
DKFZp451B082	A_33_P3826751	2.9	0.005805158
TNNI2	A_23_P24784	2.9	0.008368039
IRS1	A_24_P225679	2.9	0.00639237
MB	A_33_P3303649	2.9	0.008133333
MYLPF	A_23_P60742	2.9	0.009791855
DBNDD2	A_23_P28772	2.9	0.005526316
ATP1B1	A_23_P62932	2.9	0.004792683
CEACAM20	A_24_P118376	2.9	0.008299754
XPO4	A_24_P333716	2.9	0.008701422
ENO3	A_23_P130149	2.9	0.007159794
GSTM2	A_23_P397208	2.9	0.006183844
KCNA7	A_23_P164897	2.8	0.009247706
AMPD1	A_23_P51787	2.8	0.019608498
A_33_P3333708	A_33_P3333708	2.8	0.008301703
ALDOA	A_23_P88963	2.8	0.006428185
ENST00000366353	A_33_P3240946	2.8	0.007168766
TNNT3	A_33_P3382229	2.8	0.009069768
SLC45A3	A_24_P208345	2.8	0.00990583
PGM2L1	A_33_P3363260	2.8	0.007533835
HOXA10	A_24_P77904	2.8	0.00896
LGI1	A_23_P127267	2.8	0.007866337
KCNN2	A_23_P500353	2.8	0.006112994
TOB2	A_32_P179676	2.8	0.007127551
ENST00000448242	A_33_P3265429	2.8	0.007811415
NPHP1	A_24_P88801	2.8	0.007116883
CAMK2G	A_24_P141332	2.8	0.00969863
TMEM108	A_23_P254688	2.8	0.007791045
FHL1	A_33_P3849275	2.8	0.011091286
MYPN	A_23_P104438	2.8	0.011115703
METTL21C	A_24_P212074	2.8	0.02300955
CAV3	A_24_P251599	2.7	0.011331992
CEP85	A_23_P200874	2.7	0.006247934
ND3	A_23_P360209	2.7	0.011873268
ANO5	A_24_P100996	2.7	0.012321705
CAPN3	A_23_P218190	2.7	0.010443478
ARRDC2	A_24_P22976	2.7	0.009186207
TUBA3C	A_23_P128598	2.7	0.008162562
PITX2	A_23_P167367	2.7	0.011349593
VDAC1	A_32_P163169	2.7	0.00861244
PGPEP1L	A_32_P3534	2.7	0.008282927
IER5	A_23_P86330	2.7	0.007112272
SNRNP25	A_23_P152284	2.7	0.007140665
SLC25A25	A_24_P355267	2.7	0.007134177
PCYOX1	A_24_P940517	2.7	0.010040268
DYSFIP1	A_33_P3287472	2.7	0.007113989
REXO1	A_33_P3312682	2.7	0.011359184
MYOT	A_23_P110764	2.7	0.010736616
TRIM63	A_23_P114983	2.7	0.006173184
DBP	A_23_P130753	2.7	0.010048998
PPP1R1C	A_32_P66364	2.7	0.010401747
COX3	A_24_P350200	2.7	0.013865209
GPT2	A_23_P37892	2.7	0.011865079
ALPK2	A_23_P15876	2.7	0.010849894
NCRNA00310	A_33_P3566443	2.7	0.008589928
KLHL34	A_23_P428887	2.7	0.013280899
ENST00000379971	A_33_P3399268	2.6	0.010048889
FLJ33630	A_33_P3407445	2.6	0.009841986
PPP2R3A	A_24_P388433	2.6	0.014634752
B3GALT1	A_23_P108564	2.6	0.008391304
HEATR8	A_23_P160226	2.6	0.011861661
GATS	A_23_P327777	2.6	0.01074359
GAPDH	A_23_P13899	2.6	0.010224176
PTGIS	A_24_P48723	2.6	0.009131639
PGAM2	A_33_P3268313	2.6	0.011113872
CRNDE	A_32_P104063	2.6	0.015250871
DKFZp451A211	A_33_P3331831	2.6	0.009820225
HDGF	A_33_P3235400	2.6	0.017083334
CMYA5	A_23_P124946	2.6	0.01521815
SGK1	A_23_P19673	2.6	0.011209876
GSTM1	A_23_P115407	2.6	0.012105263
P2RY1	A_33_P3342528	2.6	0.018498443
FHOD1	A_23_P37778	2.6	0.012117188
C1orf170	A_23_P135742	2.6	0.01185098
ZMIZ1	A_33_P3304603	2.6	0.012770993
MYH2	A_23_P38271	2.6	0.014258528
WFIKKN2	A_24_P399230	2.6	0.010195122
DUPD1	A_33_P3230841	2.6	0.008971831
RPL3L	A_23_P118095	2.6	0.010220264
PLEKHB1	A_33_P3308332	2.6	0.011482966
ENST00000485332	A_33_P3375646	2.6	0.010512931
AATK	A_33_P3343981	2.6	0.015362218
PDE11A	A_32_P116857	2.6	0.013494506
KLHDC3	A_24_P343255	2.6	0.011848907
TMOD4	A_23_P126605	2.6	0.022879781
MYOZ3	A_32_P88415	2.6	0.027924906
GPD1L	A_23_P318284	2.6	0.015628867
RCSD1	A_23_P23279	2.6	0.015721088
RGS9BP	A_32_P227605	2.6	0.01223301
POPDC3	A_23_P358597	2.6	0.013077799
TCEA3	A_23_P34375	2.6	0.01760596
TNNC2	A_23_P131825	2.6	0.015628867
TMEM38A	A_23_P101392	2.6	0.01788216
APCDD1	A_23_P337262	2.6	0.017118137
OBSCN	A_33_P3404546	2.6	0.017983949
PDP1	A_33_P3369761	2.6	0.010512931
DLD	A_33_P3344579	2.6	0.01019469
SYNPO	A_33_P3397655	2.6	0.013543278
TRIP10	A_23_P50349	2.5	0.011258197
ENST00000412019	A_24_P281395	2.5	0.014644248
GSTM4	A_23_P217917	2.5	0.015562393
GAS2	A_32_P24140	2.5	0.013453532
ACTN3	A_23_P138881	2.5	0.004436709
MRS2	A_33_P3255814	2.5	0.013920145
CYP17A1	A_33_P3376478	2.5	0.014248202
MYBPC1	A_23_P128362	2.5	0.019783458
FLJ37786	A_33_P3249893	2.5	0.016050676
RTN2	A_23_P89902	2.5	0.016701343
ANKRD46	A_23_P94095	2.5	0.01084322
SYNGR1	A_23_P211522	2.5	0.011134021
CD3D	A_33_P3375541	2.5	0.016891122
LOC100287164	A_24_P376422	2.5	0.012082192
C1orf158	A_23_P74668	2.5	0.013543278
GHR	A_24_P72064	2.5	0.014381462
CLYBL	A_23_P376591	2.5	0.011064719
C6orf174	A_33_P3284453	2.5	0.019940298
ASB8	A_24_P643587	2.5	0.011484
S100A12	A_23_P74001	2.5	0.018375987
A_33_P3216267	A_33_P3216267	2.5	0.014194946
MSRB3	A_33_P3278313	2.5	0.015335652
PLN	A_24_P414803	2.5	0.01708848
ELMOD3	A_33_P3235204	2.5	0.015610345
ENST00000340074	A_33_P3258013	2.5	0.021642758
LSM10	A_24_P216681	2.5	0.012405406
A_33_P3229587	A_33_P3229587	2.5	0.016986622
RTN4RL1	A_23_P432056	2.5	0.019801205
ACTRT1	A_23_P147311	2.5	0.0207193
BDH1	A_33_P3252359	2.5	0.013130435
MITF	A_23_P426663	2.5	0.019847076
SUB1	A_32_P170444	2.5	0.01653963
UBE2D4	A_23_P374767	2.5	0.018287081
LOC285095	A_33_P3255716	2.5	0.01598644
GADD45G	A_24_P120934	2.5	0.013591837
CFL2	A_24_P373152	2.5	0.0181888
PHKA1	A_24_P194503	2.5	0.015641997
SNCB	A_23_P121945	2.4	0.018621119
BZW2	A_23_P157215	2.4	0.021679776
NEDD4	A_32_P160883	2.4	0.018736843
LOC729680	A_32_P46840	2.4	0.019675758
ORAI1	A_24_P146892	2.4	0.018766616
DNAJB5	A_33_P3369317	2.4	0.015672354
FAM54B	A_23_P97195	2.4	0.014740741
ENST00000436046	A_33_P3223487	2.4	0.026446754
H3F3B	A_33_P3410194	2.4	0.015588235
ENST00000415882	A_33_P3302652	2.4	0.017885994
MMACHC	A_33_P3390643	2.4	0.018376766
DYRK1B	A_23_P90296	2.4	0.020332353
UCKL1	A_23_P17330	2.4	0.016013537
LOC100129085	A_33_P3402217	2.4	0.017928688
GAMT	A_24_P19228	2.4	0.017273631
SLC25A11	A_23_P38497	2.4	0.017613862
SCN4A	A_24_P270999	2.4	0.019410687
FDX1	A_33_P3343690	2.4	0.02161636
ACTA2	A_23_P150053	2.4	0.022593407
ZBTB16	A_23_P104804	2.4	0.018375987
ZNF157	A_23_P84910	2.4	0.02090379
KCNJ2	A_23_P329261	2.4	0.022393351
ENST00000535195	A_33_P3364964	2.4	0.01975264
LOC100288911	A_32_P206839	2.4	0.022438621
FKBP3	A_23_P117558	2.4	0.01787987
IDH2	A_23_P129209	2.4	0.01657815
FUNDC2P2	A_32_P18250	2.4	0.01786928
C9orf3	A_23_P73012	2.4	0.019706948
ACAT1	A_33_P3253975	2.4	0.025132626
ENST00000340779	A_33_P3212375	2.4	0.018728683
SLITRK6	A_33_P3230189	2.4	0.01830032
GRID2IP	A_33_P3411097	2.4	0.022386111
APOBEC2	A_23_P70387	2.4	0.029660193
ZDHHC2	A_33_P3267665	2.4	0.022382148
HFE2	A_23_P86315	2.4	0.026537467
SMPDL3A	A_23_P72117	2.4	0.018447574
ADSL	A_23_P155103	2.4	0.017869495
C2orf74	A_24_P601972	2.4	0.018330708
TUBG1	A_23_P152768	2.4	0.017987138
SLC25A12	A_23_P142714	2.4	0.022120448
CUTC	A_23_P98015	2.4	0.017866667
SLC24A3	A_23_P79978	2.4	0.03761771
HIBADH	A_23_P335428	2.4	0.02091703
PDLIM3	A_33_P3419383	2.4	0.028858896
IKZF2	A_32_P114284	2.4	0.01827981
SPEG	A_33_P3383696	2.4	0.02765872
LOC644686	A_33_P3557274	2.4	0.019727685
SESN1	A_23_P93562	2.4	0.01653963
COQ10A	A_23_P354798	2.4	0.03174299
TPSD1	A_33_P3382324	2.3	0.017906148
ATP8A1	A_33_P3330952	2.3	0.023889339
VGLL2	A_32_P106376	2.3	0.033437714
ENST00000502284	A_33_P3348519	2.3	0.019919524
TMOD1	A_23_P112289	2.3	0.02721883
ENST00000415530	A_32_P230148	2.3	0.017996795
CNKSR1	A_33_P3386242	2.3	0.023355886
LDHC	A_23_P53039	2.3	0.038584486
FITM1	A_23_P99625	2.3	0.02833995
TOB1	A_23_P164179	2.3	0.022369958
ADRB2	A_23_P145024	2.3	0.02648383
KBTBD12	A_32_P88240	2.3	0.03018532
ALDH5A1	A_24_P115007	2.3	0.026453368
PNPLA4	A_24_P943815	2.3	0.021203995
PPP1R2	A_24_P174367	2.3	0.021884993
ABTB2	A_23_P356616	2.3	0.017232558
COL10A1	A_23_P214144	2.3	0.020950582
OSBPL11	A_23_P6914	2.3	0.021151079
PDLIM1	A_23_P149992	2.3	0.029075794
QDPR	A_33_P3398897	2.3	0.021027496
MYL3	A_24_P131646	2.3	0.04064424
SLC19A2	A_23_P160466	2.3	0.019007657
H1FNT	A_32_P202859	2.3	0.026117802
A_33_P3247210	A_33_P3247210	2.3	0.028007481
LDHD	A_23_P54918	2.3	0.025614776
LOC100289383	A_33_P3263603	2.3	0.026504505
PLCD4	A_23_P385105	2.3	0.032205544
LOC100127919	A_33_P3328123	2.3	0.023745947
NQO2	A_23_P58953	2.3	0.018344937
HSPC159	A_23_P210330	2.3	0.034210406
S100A9	A_23_P23048	2.3	0.03141452
CLIC5	A_23_P311895	2.3	0.02849691
TPSAB1	A_23_P37702	2.3	0.021527737
PDZRN3	A_23_P21618	2.3	0.02109668
SUCLG2	A_33_P3636590	2.3	0.031888504
PKIA	A_23_P31765	2.3	0.02476573
GADL1	A_33_P3244793	2.3	0.042476755
SUCLA2	A_23_P117157	2.3	0.021216024
ENST00000369540	A_23_P46315	2.3	0.028977942
KRT31	A_23_P107465	2.3	0.040228162
CDKN2AIPNL	A_23_P250644	2.3	0.022426996
CITED4	A_32_P209230	2.3	0.028483354
WWP1	A_23_P146990	2.3	0.025037333
KCND3	A_32_P58407	2.3	0.020962318
DUSP26	A_23_P146134	2.3	0.038196582
SH2D1B	A_23_P351148	2.3	0.022195805
ABLIM2	A_23_P255672	2.3	0.029494531
CCNG1	A_23_P58606	2.3	0.027275031
CTF1	A_33_P3822503	2.3	0.02100867
PPP3CB	A_24_P98524	2.3	0.025416117
C1orf21	A_23_P113161	2.3	0.031399295
MAPKAPK2	A_23_P201483	2.3	0.026704371
PITX3	A_33_P3240318	2.3	0.02595795
ATP2A2	A_24_P141786	2.3	0.043660194
MAF1	A_23_P33072	2.3	0.020501466
ZFP36	A_23_P39237	2.3	0.009837838
MPP7	A_33_P3229477	2.3	0.0215949
SGCG	A_23_P423237	2.3	0.02790727
C18orf1	A_24_P130363	2.3	0.022541953
MACROD1	A_23_P86855	2.3	0.024726542
MID1IP1	A_33_P3217465	2.3	0.021202296
FXYD1	A_33_P3228435	2.3	0.027279187
USP13	A_23_P40989	2.3	0.043094303
DCUN1D2	A_24_P215628	2.3	0.024995994
MKNK2	A_24_P929754	2.3	0.033599544
KRTAP19-2	A_33_P3311267	2.2	0.023233062
RNF123	A_23_P250054	2.2	0.024225807
USP15	A_23_P204269	2.2	0.026675224
THNSL2	A_23_P259207	2.2	0.044327274
COX6A2	A_33_P3279610	2.2	0.029434836
DNAJB6	A_23_P385063	2.2	0.02406469
XK	A_23_P45304	2.2	0.022376044
PMF1	A_23_P635	2.2	0.029346341
CTDNEP1	A_24_P142473	2.2	0.023071913
CDCA7L	A_24_P274795	2.2	0.0259
CTH	A_23_P126103	2.2	0.025374835
LONRF2	A_32_P190303	2.2	0.028243782
TMEM111	A_23_P69226	2.2	0.028012453
C19orf47	A_32_P505133	2.2	0.02748167
GREM2	A_24_P40626	2.2	0.018956924
MAFB	A_23_P17345	2.2	0.029963812
LOC286071	A_33_P3440636	2.2	0.031301886
RELT	A_24_P38951	2.2	0.030364072
KCNS3	A_23_P120103	2.2	0.03399546
MAP2K6	A_23_P207445	2.2	0.043949757
A_33_P3318993	A_33_P3318993	2.2	0.030778173
LOC100130264	A_33_P3405038	2.2	0.036742043
TYRP1	A_23_P94403	2.2	0.033645455
SYPL1	A_23_P93881	2.2	0.02752956
PRSS36	A_24_P412734	2.2	0.014290323
ASB16	A_24_P56837	2.2	0.037080787
MN1	A_23_P6381	2.2	0.032183908
SNHG5	A_23_P361085	2.2	0.03221321
SYNM	A_24_P104407	2.2	0.0388239
A_33_P3262327	A_33_P3262327	2.2	0.041133605
TP53TG1	A_33_P3250963	2.2	0.03253961
USP25	A_24_P139208	2.2	0.026315516
CHDH	A_23_P69293	2.2	0.026395833
TWF2	A_23_P121265	2.2	0.035058036
PRKCQ	A_23_P1374	2.2	0.040650308
SATB1	A_23_P259741	2.2	0.035396438
ANKRD37	A_24_P237586	2.2	0.04482936
SAR1B	A_23_P92842	2.2	0.027070243
TMEM182	A_33_P3252369	2.2	0.04785267
EPB49	A_33_P3381870	2.2	0.030818073
RILP	A_24_P185117	2.2	0.031897914
UBE2G1	A_23_P27066	2.2	0.03080285
RPUSD4	A_24_P318073	2.2	0.028690418
SVIL	A_23_P35349	2.2	0.043247312
MAPKAPK3	A_23_P314584	2.2	0.040197127
RNF212	A_33_P3273919	2.2	0.032233797
SEPW1	A_33_P3326432	2.2	0.033553023
A_24_P101617	A_24_P101617	2.2	0.038820084
CUL3	A_23_P209288	2.2	0.03270642
ST3GAL6	A_23_P250800	2.2	0.03220578
VAPA	A_33_P3419460	2.2	0.032172613
C6orf106	A_24_P320526	2.2	0.030456392
LRRC2	A_23_P334798	2.2	0.044317614
LOC400662	A_33_P3598363	2.2	0.037954934
PANK4	A_23_P149690	2.2	0.03143361
ARAF	A_23_P73511	2.2	0.02991546
KRTAP3-1	A_33_P3382399	2.2	0.041681275
PRKAG1	A_23_P36513	2.2	0.034408577
ENST00000479203	A_33_P3399208	2.2	0.021197708
ADHFE1	A_33_P3300747	2.2	0.03419932
NTF4	A_23_P4899	2.2	0.03509091
POLR3K	A_24_P382001	2.2	0.031909198
A_33_P3311458	A_33_P3311458	2.2	0.041860834
ERCC2	A_24_P401990	2.2	0.038661018
KIAA1109	A_24_P325176	2.2	0.037413042
NR1D2	A_24_P943472	2.2	0.030146988
CRYM	A_23_P77731	2.2	0.027095541
TLE1	A_23_P135239	2.1	0.039134234
C12orf52	A_24_P41042	2.1	0.038751055
USP47	A_23_P403588	2.1	0.038606767
ATP1A2	A_33_P3359771	2.1	0.038810074
PREP	A_23_P133755	2.1	0.041104145
SELK	A_23_P364517	2.1	0.035575084
DUSP28	A_33_P3383656	2.1	0.047221914
FAM160A1	A_33_P3381318	2.1	0.03806431
WNK2	A_33_P3351175	2.1	0.04076829
NFYB	A_23_P53668	2.1	0.035585366
RAD23A	A_33_P3362193	2.1	0.032189157
PDE4A	A_24_P322474	2.1	0.041670986
TRIB1	A_24_P252497	2.1	0.04482936
GATM	A_23_P129064	2.1	0.040948223
C7orf70	A_23_P42738	2.1	0.03873319
SDHC	A_24_P233850	2.1	0.035564445
OR2H1	A_23_P111092	2.1	0.049998198
COX10	A_23_P55123	2.1	0.03361731
ACADS	A_23_P65022	2.1	0.041759204
HSPB7	A_23_P103703	2.1	0.040657815
ART5	A_23_P427122	2.1	0.042472333
PRINS	A_32_P10133	2.1	0.043099117
A_33_P3371325	A_33_P3371325	2.1	0.037089325
SLC38A3	A_23_P155487	2.1	0.038816284
DOK5	A_23_P40217	2.1	0.03140845
UAP1	A_23_P160460	2.1	0.036739036
SLC34A3	A_33_P3297468	2.1	0.04458126
STARD10	A_23_P36345	2.1	0.03862857
USP24	A_24_P58122	2.1	0.03855378
A_33_P3387493	A_33_P3387493	2.1	0.03878986
LRRD1	A_33_P3420446	2.1	0.020059435
DUSP1	A_23_P110712	2.1	0.031128993
NR0B2	A_23_P160800	2.1	0.049005464
DIXDC1	A_33_P3399090	2.1	0.043500975
NT5C3	A_33_P3393836	2.1	0.047116496
TMEM60	A_24_P166661	2.1	0.035672568
RBM38	A_23_P17430	2.1	0.046037737
ZNF784	A_33_P3230399	2.1	0.043285713
PXMP2	A_23_P124122	2.1	0.041610777
FKBP4	A_23_P128372	2.1	0.046886597
MRPS18B	A_33_P3336992	2.1	0.041204844
SIX2	A_23_P28120	2.1	0.048170798
APIP	A_23_P2066	2.1	0.042200197
METTL7A	A_23_P415021	2.1	0.045990556
SDHB	A_23_P149649	2.1	0.039836776
NKAIN2	A_23_P316501	2.1	0.03859809
USP38	A_33_P3378509	2.1	0.041922543
KLF9	A_23_P415401	2.1	0.039847422
OTUD6A	A_24_P42389	2.1	0.0481578
ST3GAL3	A_23_P200999	2.1	0.046813086
ZNF671	A_23_P50217	2.1	0.037836734
PPCDC	A_24_P327011	2.1	0.044739254
MOBKL3	A_24_P225719	2.1	0.047134884
DHPS	A_23_P501887	2.1	0.041109093
FGF13	A_23_P217319	2.1	0.04378143
C8orf40	A_24_P261005	2.1	0.04433526
MRPS15	A_23_P114826	2.1	0.04139839
BRF2	A_23_P20480	2.1	0.04284729
RAD23B	A_24_P398092	2.1	0.044930674
C5orf30	A_23_P122007	2.1	0.03909375
CISD1	A_24_P38754	2.1	0.048990875
KAL1	A_23_P429950	2.1	0.043611273
BANF1	A_23_P47208	2.1	0.043243878
TMTC4	A_23_P65230	2.1	0.03989648
CA2	A_23_P8913	2.1	0.03698138
MRPL11	A_33_P3228959	2	0.040667344
USP2	A_23_P24966	2	0.046942163
CYP3A4	A_33_P3251342	2	0.047906164
ABHD14A	A_33_P3283713	2	0.049289856
DNAJC19	A_23_P121396	2	0.04740686
ROGDI	A_23_P100499	2	0.044764258
ANXA7	A_23_P86570	2	0.047116496
TAPT1	A_23_P301372	2	0.049150135
CYC1	A_23_P20980	2	0.047834102
RAF1	A_23_P40952	2	0.049477395
METAP2	A_24_P141736	2	0.049307343
TMED1	A_24_P164731	2	0.04666479
ING2	A_23_P83736	2	0.046209235
CNST	A_33_P3424467	2	0.045541666
C20orf111	A_23_P79818	2	0.04414079
MRPL38	A_23_P54963	2	0.046578947
C11orf53	A_33_P3237260	2	0.04297542
A_33_P3363305	A_33_P3363305	2	0.027191868
LRRC69	A_33_P3228862	2	0.04943451
GRB14	A_23_P154526	2	0.04854662
POMP	A_33_P3240263	2	0.048326008
RNF41	A_24_P244470	2	0.045205686
FKBP5	A_24_P38081	2	0.046369113
IER3IP1	A_23_P4474	2	0.0485032
FOSB	A_23_P429998	2	0.005569768
A_33_P3364498	A_33_P3364498	1.8	0.028463054
C14orf180	A_33_P3355708	1.7	0.047702953
EGR1	A_23_P214080	1.7	0.029827878
TPM3	A_33_P3346193	1.7	0.044853054
ENST00000392423	A_33_P3329433	1.6	0.041466
A_33_P3382887	A_33_P3382887	1.6	0.03032614
