# Supplementary material for: Transcriptomic profiling of TK2 deficient human skeletal muscle suggests a role for the p53 signalling pathway and identifies growth and differentiation factor-15 as a potential novel biomarker for mitochondrial myopathies
Source: BMC Genomics. 2014 Feb 1;15:91. doi: 10.1186/1471-2164-15-91 (PMC3937154; doi:10.1186/1471-2164-15-91)
Supplement: Additional file 4 — GO_BP terms significantly enriched (%FDR < 20) in MDEL muscle MDS muscle. [file 1471-2164-15-91-S4.xls]

## Sheet: Hoja1
GO Term	Count	%FDR
Downregulated
GO:0009611~response to wounding	33	0.000889852
GO:0022610~biological adhesion	37	0.00765237
GO:0042981~regulation of apoptosis	40	0.0116169
GO:0043067~regulation of programmed cell death	40	0.0148397
GO:0010941~regulation of cell death	40	0.0159302
GO:0007155~cell adhesion	36	0.0191426
GO:0043065~positive regulation of apoptosis	26	0.0320157
GO:0006954~inflammatory response	22	0.0322679
GO:0060284~regulation of cell development	17	0.0338153
GO:0043068~positive regulation of programmed cell death	26	0.0356179
GO:0010942~positive regulation of cell death	26	0.0387742
GO:0030198~extracellular matrix organization	12	0.0434203
GO:0006917~induction of apoptosis	21	0.0819116
GO:0012502~induction of programmed cell death	21	0.0858442
GO:0002526~acute inflammatory response	11	0.137902
GO:0043062~extracellular structure organization	14	0.163358
GO:0032964~collagen biosynthetic process	4	0.198498
GO:0006915~apoptosis	30	0.214503
GO:0001501~skeletal system development	20	0.236485
GO:0012501~programmed cell death	30	0.276673
GO:0001568~blood vessel development	17	0.284715
GO:0008629~induction of apoptosis by intracellular signals	8	0.371626
GO:0042476~odontogenesis	8	0.371626
GO:0001944~vasculature development	17	0.376618
GO:0008219~cell death	33	0.405895
GO:0016265~death	33	0.453602
GO:0006956~complement activation	7	0.616415
GO:0010769~regulation of cell morphogenesis involved in differentiation	9	0.629634
GO:0002541~activation of plasma proteins involved in acute inflammatory response	7	0.702513
GO:0050767~regulation of neurogenesis	13	0.747961
GO:0006959~humoral immune response	9	0.750086
GO:0042060~wound healing	14	0.778824
GO:0043588~skin development	6	0.790416
GO:0030199~collagen fibril organization	6	0.790416
GO:0006958~complement activation, classical pathway	6	0.790416
GO:0060348~bone development	11	0.891867
GO:0002455~humoral immune response mediated by circulating immunoglobulin	6	1.08791
GO:0008637~apoptotic mitochondrial changes	6	1.08791
GO:0022604~regulation of cell morphogenesis	11	1.45745
GO:0006952~defense response	28	1.53997
GO:0045664~regulation of neuron differentiation	11	1.63698
GO:0031344~regulation of cell projection organization	9	1.66112
GO:0060349~bone morphogenesis	5	1.67349
GO:0010975~regulation of neuron projection development	8	1.83068
GO:0048145~regulation of fibroblast proliferation	6	1.92154
GO:0006955~immune response	30	1.97077
GO:0001503~ossification	10	2.1956
GO:0016064~immunoglobulin mediated immune response	7	2.39324
GO:0051960~regulation of nervous system development	13	2.65854
GO:0019724~B cell mediated immunity	7	2.88938
GO:0043281~regulation of caspase activity	8	3.68626
GO:0010033~response to organic substance	30	3.78297
GO:0007010~cytoskeleton organization	21	4.24135
GO:0052548~regulation of endopeptidase activity	8	4.54351
GO:0002683~negative regulation of immune system process	8	4.85965
GO:0052547~regulation of peptidase activity	8	5.9052
GO:0045087~innate immune response	10	7.40812
GO:0051336~regulation of hydrolase activity	17	7.97471
GO:0001558~regulation of cell growth	12	8.41293
GO:0044259~multicellular organismal macromolecule metabolic process	5	8.62336
GO:0002449~lymphocyte mediated immunity	7	8.69428
GO:0002253~activation of immune response	8	9.47306
GO:0008652~cellular amino acid biosynthetic process	6	9.93361
GO:0043066~negative regulation of apoptosis	17	12.3082
GO:0048706~embryonic skeletal system development	7	13.4412
GO:0002460~adaptive immune response based on somatic recombination of immune receptors built from immunoglobulin superfamily domains	7	13.4412
GO:0002250~adaptive immune response	7	13.4412
GO:0043069~negative regulation of programmed cell death	17	13.8223
GO:0060548~negative regulation of cell death	17	14.2301
GO:0048514~blood vessel morphogenesis	12	15.008
GO:0050770~regulation of axonogenesis	6	15.4039
GO:0044236~multicellular organismal metabolic process	5	15.6763
GO:0045596~negative regulation of cell differentiation	12	17.3908
GO:0042493~response to drug	12	17.3908
GO:0016337~cell-cell adhesion	14	17.5451
GO:0001836~release of cytochrome c from mitochondria	4	18.3491
GO:0051094~positive regulation of developmental process	14	18.4525
GO:0009991~response to extracellular stimulus	12	19.6194
GO:0009636~response to toxin	6	19.8439
Upregulated
GO:0006936~muscle contraction	28	1.21e-10
GO:0003012~muscle system process	28	1.27e-09
GO:0006091~generation of precursor metabolites and energy	33	2.04e-06
GO:0015980~energy derivation by oxidation of organic compounds	22	3e-06
GO:0006006~glucose metabolic process	22	9.19e-06
GO:0006941~striated muscle contraction	13	1.14e-05
GO:0005996~monosaccharide metabolic process	25	8.85e-05
GO:0019318~hexose metabolic process	22	0.000502
GO:0045333~cellular respiration	15	0.0018091
GO:0055114~oxidation reduction	43	0.00222247
GO:0007517~muscle organ development	22	0.00240623
GO:0044057~regulation of system process	26	0.0108893
GO:0022904~respiratory electron transport chain	11	0.0311836
GO:0006942~regulation of striated muscle contraction	7	0.0585129
GO:0022900~electron transport chain	14	0.0600781
GO:0044275~cellular carbohydrate catabolic process	12	0.0742026
GO:0006937~regulation of muscle contraction	11	0.0892339
GO:0046164~alcohol catabolic process	11	0.246065
GO:0006793~phosphorus metabolic process	50	0.364073
GO:0006796~phosphate metabolic process	50	0.364073
GO:0006090~pyruvate metabolic process	8	0.377988
GO:0006007~glucose catabolic process	9	0.525909
GO:0016052~carbohydrate catabolic process	12	0.702049
GO:0006096~glycolysis	8	0.773668
GO:0008016~regulation of heart contraction	10	0.794574
GO:0005977~glycogen metabolic process	7	0.91286
GO:0006073~cellular glucan metabolic process	7	1.06742
GO:0044042~glucan metabolic process	7	1.06742
GO:0006732~coenzyme metabolic process	14	1.15741
GO:0046364~monosaccharide biosynthetic process	7	1.24135
GO:0060538~skeletal muscle organ development	9	1.27604
GO:0007519~skeletal muscle tissue development	9	1.27604
GO:0006094~gluconeogenesis	6	1.28656
GO:0014706~striated muscle tissue development	12	1.47387
GO:0009109~coenzyme catabolic process	6	1.55229
GO:0042692~muscle cell differentiation	12	1.69096
GO:0034637~cellular carbohydrate biosynthetic process	9	1.71528
GO:0019320~hexose catabolic process	9	1.71528
GO:0046365~monosaccharide catabolic process	9	2.06902
GO:0060537~muscle tissue development	12	2.20358
GO:0042775~mitochondrial ATP synthesis coupled electron transport	8	2.2507
GO:0055001~muscle cell development	8	2.2507
GO:0042773~ATP synthesis coupled electron transport	8	2.2507
GO:0016051~carbohydrate biosynthetic process	11	2.29504
GO:0006112~energy reserve metabolic process	7	2.77962
GO:0030001~metal ion transport	27	2.80137
GO:0046165~alcohol biosynthetic process	7	3.13353
GO:0051187~cofactor catabolic process	6	3.51419
GO:0006084~acetyl-CoA metabolic process	6	3.51419
GO:0019319~hexose biosynthetic process	6	3.51419
GO:0019941~modification-dependent protein catabolic process	31	3.57676
GO:0043632~modification-dependent macromolecule catabolic process	31	3.57676
GO:0051603~proteolysis involved in cellular protein catabolic process	32	3.61074
GO:0051186~cofactor metabolic process	15	3.70031
GO:0044257~cellular protein catabolic process	32	3.89941
GO:0009152~purine ribonucleotide biosynthetic process	11	4.43416
GO:0044265~cellular macromolecule catabolic process	36	5.8841
GO:0009060~aerobic respiration	6	6.01557
GO:0009057~macromolecule catabolic process	38	6.1361
GO:0030163~protein catabolic process	32	6.16446
GO:0009260~ribonucleotide biosynthetic process	11	6.67845
GO:0010927~cellular component assembly involved in morphogenesis	6	6.79149
GO:0055002~striated muscle cell development	7	7.25181
GO:0046356~acetyl-CoA catabolic process	5	7.35265
GO:0006099~tricarboxylic acid cycle	5	7.35265
GO:0003009~skeletal muscle contraction	4	7.88789
GO:0044264~cellular polysaccharide metabolic process	7	7.94852
GO:0014819~regulation of skeletal muscle contraction	3	8.47902
GO:0006123~mitochondrial electron transport, cytochrome c to oxygen	3	13.4974
GO:0010389~regulation of G2/M transition of mitotic cell cycle	3	13.4974
GO:0006812~cation transport	28	13.5007
GO:0009150~purine ribonucleotide metabolic process	11	13.5505
GO:0006811~ion transport	36	13.5507
GO:0006508~proteolysis	46	14.6666
GO:0002026~regulation of the force of heart contraction	4	17.4723
GO:0006072~glycerol-3-phosphate metabolic process	3	19.2361
GO:0009259~ribonucleotide metabolic process	11	19.8916
